# Supplementary material for: Crystal structure of 4-amino-5-fluoro-2-oxo-2,3-di­hydro­pyrimidin-1-ium 3-hy­droxy­pyridine-2-carboxyl­ate
Source: Acta Crystallogr Sect E Struct Rep Online. 2014 Oct 11;70(Pt 11):328–30. doi: 10.1107/S1600536814021898 (PMC4257234; doi:10.1107/S1600536814021898)
Supplement: Supplementary file 1 [file e-70-00328-sup1.cif]

##############################################################################
#                                                                            #
# This CIF contains the data in a paper accepted for publication in          #
# Acta Crystallographica Section E. It conforms to the requirements of       #
# Notes for Authors for Acta Crystallographica Section E, and has been       #
# peer reviewed under the auspices of the IUCr Commission on Journals.       #
#                                                                            #
# Full details of the Crystallographic Information File format               #
# are given in the paper "The Crystallographic Information File (CIF):       #
# a New Standard Archive File for Crystallography" by S. R. Hall, F. H.      #
# Allen and I. D. Brown [Acta Cryst. (1991), A47, 655-685].                  #
#                                                                            #
# The current version of the core CIF dictionary is obtainable from          #
# ftp://ftp.iucr.org/pub/cif_core.dic.                                       #
#                                                                            #
# Software is freely available for graphical display of the structure(s)     #
# in this CIF. For information consult the CIF software page                 #
# http://www.iucr.org/resources/cif/software.                                #
#                                                                            #
# This file may be used for bona fide research purposes within the           #
# scientific community so long as proper attribution is given to the journal # 
# article from which it was obtained.                                        #
#                                                                            #
##############################################################################
data_I
_database_code_depnum_ccdc_archive 'CCDC 1027535'
_audit_creation_method     SHELXL-97
_journal_date_recd_electronic     2014-09-30
_journal_date_accepted     2014-10-04
_journal_name_full     'Acta Crystallographica, Section E'
_journal_year     2014
_journal_volume     70
_journal_issue     11
_journal_page_first     328
_journal_page_last     330
_journal_paper_category     GO
_journal_paper_doi     10.1107/S1600536814021898
_journal_coeditor_code     TK5344
_publ_contact_author_name     'Thomas Muthiah Packianathan*'
_publ_contact_author_address
;
School of Chemistry Bharathidasan University,
Tiruchirappalli 620 024, Tamilnadu, India
;
_publ_contact_author_email     'tommtrichy@yahoo.co.in'
_publ_contact_author_fax     '0431-2407045'
_publ_contact_author_phone     '0431-2407053'
_publ_section_title
;
Crystal structure of 4-amino-5-fluoro-2-oxo-2,3-dihydropyrimidin-1-ium
3-hydroxypyridine-2-carboxylate
;
_publ_section_title_footnote     .
loop_
    _publ_author_name
    _publ_author_footnote
    _publ_author_address
    'Kathikeyan, Ammasai' .
;
School of Chemistry
Bharathidasan University
Tiruchirappalli 620 024
Tamilnadu
India
;
    'Thomas Muthiah, Packianathan' .
;
School of Chemistry
Bharathidasan University
Tiruchirappalli 620 024
Tamilnadu
India
;
    'Perdih, Franc' .
;
Faculty of Chemistry and Chemical Technology, University of Ljubljana,
Vecna pot 113, PO Box 537, SI-1000 Ljubljana, Slovenia
CO EN-FIST,
Trg Osvobodilne fronte 13,
SI-1000 Ljubljana,
Slovenia
;
_publ_section_synopsis
;
The protonated N atom and 2-amine group of the 5-fluorocytosinium (5FC) cation
interact with the 3-hydroxypicolinate (3HAP) anion through a pair of
nearly-parallel N---H...O hydrogen bonds, forming a robust <i>R</i>~2~^2^(8)
ring motif. The ions are further linked by N---H...N, O---H...O, N---H...O and
C---H...O hydrogen bonds, leading to supramolecular wave-like sheets and the
crystal structure is further stabilized by C---H...\p interactions, generating
a three-dimensional architecture.
;
_chemical_name_systematic
;
4-Amino-5-fluoro-2-oxo-2,3-dihydropyrimidin-1-ium 3-hydroxypicolinate
;
_chemical_name_common
;
5-fluoro-cytosinium 3-hydroxypicolinate
;
_chemical_formula_moiety     'C4 H5 F N3 O +, C6 H4 N O3 -'
_chemical_formula_sum     'C10 H9 F N4 O4'
_chemical_formula_iupac     'C4 H5 F N3 O +, C6 H4 N O3 -'
_chemical_formula_weight     268.21
_chemical_melting_point     ?
_symmetry_cell_setting     orthorhombic
_symmetry_space_group_name_H-M     'P b c a '
_symmetry_space_group_name_Hall     '-P 2ac 2ab'
loop_
    _symmetry_equiv_pos_as_xyz
    'x, y, z'
    '-x+1/2, -y, z+1/2'
    'x+1/2, -y+1/2, -z'
    '-x, y+1/2, -z+1/2'
    '-x, -y, -z'
    'x-1/2, y, -z-1/2'
    '-x-1/2, y-1/2, z'
    'x, -y-1/2, z-1/2'
_cell_length_a     12.6487(4)
_cell_length_b     7.0786(2)
_cell_length_c     23.7200(6)
_cell_angle_alpha     90.00
_cell_angle_beta     90.00
_cell_angle_gamma     90.00
_cell_volume     2123.77(10)
_cell_formula_units_Z     8
_cell_measurement_reflns_used     3551
_cell_measurement_theta_min     3.7100
_cell_measurement_theta_max     29.6770
_cell_measurement_temperature     293(2)
_exptl_crystal_description     needle
_exptl_crystal_colour     colourless
_exptl_crystal_size_max     0.15
_exptl_crystal_size_mid     0.05
_exptl_crystal_size_min     0.05
_exptl_crystal_density_diffrn     1.678
_exptl_crystal_density_meas     ?
_exptl_crystal_density_method     'not measured'
_exptl_crystal_F_000     1104
_exptl_absorpt_coefficient_mu     0.143
_exptl_absorpt_correction_type     multi-scan
_exptl_absorpt_process_details
;
(CrysAlis PRO; Agilent, 2011)
;
_exptl_absorpt_correction_T_min     0.9788
_exptl_absorpt_correction_T_max     0.9929
_exptl_special_details
;
185 frames in 5 runs of \w scans. Crystal-detector distance = 55.0 mm.
;
_diffrn_ambient_temperature     293(2)
_diffrn_radiation_type     MoK\a
_diffrn_radiation_wavelength     0.71073
_diffrn_radiation_source     'SuperNova (Mo) X-ray Source'
_diffrn_radiation_monochromator     Mirror
_diffrn_measurement_device_type
                                   'Agilent SuperNova (Dual, Cu at zero, Atlas)'
_diffrn_measurement_method     '\w scans'
_diffrn_detector_area_resol_mean     10.4933
_diffrn_reflns_number     8914
_diffrn_reflns_av_R_equivalents     0.0266
_diffrn_reflns_av_sigmaI/netI     0.0254
_diffrn_reflns_theta_min     3.22
_diffrn_reflns_theta_max     27.48
_diffrn_reflns_theta_full     27.48
_diffrn_measured_fraction_theta_max     0.999
_diffrn_measured_fraction_theta_full     0.999
_diffrn_reflns_limit_h_min     -16
_diffrn_reflns_limit_h_max     11
_diffrn_reflns_limit_k_min     -9
_diffrn_reflns_limit_k_max     6
_diffrn_reflns_limit_l_min     -30
_diffrn_reflns_limit_l_max     30
_diffrn_standards_number     ?
_diffrn_standards_interval_count     ?
_diffrn_standards_interval_time     ?
_diffrn_standards_decay_%     ?
_refine_special_details
;
Refinement of <i>F</i>^2^ against ALL reflections. The weighted <i>R</i>-factor
<i>wR</i> and goodness of fit <i>S</i> are based on <i>F</i>^2^, conventional
<i>R</i>-factors <i>R</i> are based on <i>F</i>, with <i>F</i> set to zero for
negative <i>F</i>^2^. The threshold expression of <i>F</i>^2^ >
2\s(<i>F</i>^2^) is used only for calculating <i>R</i>-factors(gt) <i>etc</i>.
and is not relevant to the choice of reflections for refinement.
<i>R</i>-factors based on <i>F</i>^2^ are statistically about twice as large
as those based on <i>F</i>, and <i>R</i>- factors based on ALL data will be
even larger.
;
_reflns_number_total     2437
_reflns_number_gt     1955
_reflns_threshold_expression     I>2\s(I)
_refine_ls_structure_factor_coef     Fsqd
_refine_ls_matrix_type     full
_refine_ls_R_factor_all     0.0562
_refine_ls_R_factor_gt     0.0424
_refine_ls_wR_factor_gt     0.1041
_refine_ls_wR_factor_ref     0.1113
_refine_ls_goodness_of_fit_ref     1.083
_refine_ls_restrained_S_all     1.083
_refine_ls_number_reflns     2437
_refine_ls_number_parameters     173
_refine_ls_number_restraints     0
_refine_ls_hydrogen_treatment     constr
_refine_ls_weighting_scheme     calc
_refine_ls_weighting_details
         'calc w=1/[\s^2^(Fo^2^)+(0.0458P)^2^+0.8599P] where P=(Fo^2^+2Fc^2^)/3'
_atom_sites_solution_hydrogens     geom
_atom_sites_solution_primary     direct
_atom_sites_solution_secondary     difmap
_refine_ls_shift/su_max     0.000
_refine_ls_shift/su_mean     0.000
_refine_diff_density_max     0.238
_refine_diff_density_min     -0.194
_refine_ls_extinction_method     none
_refine_ls_extinction_coef     ?
loop_
    _atom_type_symbol
    _atom_type_description
    _atom_type_scat_dispersion_real
    _atom_type_scat_dispersion_imag
    _atom_type_scat_source
    'C' 'C' 0.0033 0.0016
                         'International Tables Vol C Tables 4.2.6.8 and 6.1.1.4'
    'H' 'H' 0.0000 0.0000
                         'International Tables Vol C Tables 4.2.6.8 and 6.1.1.4'
    'N' 'N' 0.0061 0.0033
                         'International Tables Vol C Tables 4.2.6.8 and 6.1.1.4'
    'O' 'O' 0.0106 0.0060
                         'International Tables Vol C Tables 4.2.6.8 and 6.1.1.4'
    'F' 'F' 0.0171 0.0103
                         'International Tables Vol C Tables 4.2.6.8 and 6.1.1.4'
_computing_data_collection
;
CrysAlis PRO (Agilent, 2011)
;
_computing_cell_refinement
;
CrysAlis PRO (Agilent, 2011)
;
_computing_data_reduction
;
CrysAlis PRO (Agilent, 2011)
;
_computing_structure_solution
;
SHELXS97 (Sheldrick, 2008)
;
_computing_structure_refinement
;
SHELXL97 (Sheldrick, 2008)
;
_computing_molecular_graphics
;
PLATON (Spek, 2009)
;
_computing_publication_material
;
PLATON (Spek, 2009)
;
loop_
    _atom_site_type_symbol
    _atom_site_label
    _atom_site_fract_x
    _atom_site_fract_y
    _atom_site_fract_z
    _atom_site_U_iso_or_equiv
    _atom_site_adp_type
    _atom_site_calc_flag
    _atom_site_refinement_flags
    _atom_site_occupancy
    _atom_site_symmetry_multiplicity
    _atom_site_disorder_assembly
    _atom_site_disorder_group
    F F1 -0.04979(8) 0.58078(18) 0.39473(5) 0.0483(3) Uani d . 1 1 . .
    N N1 0.10109(11) 0.8014(2) 0.50442(6) 0.0335(3) Uani d . 1 1 . .
    H H1 0.0909 0.8491 0.5373 0.040 Uiso calc R 1 1 . .
    N N3 0.21136(11) 0.7249(2) 0.42943(6) 0.0312(3) Uani d . 1 1 . .
    H H3 0.2733 0.7239 0.4145 0.037 Uiso calc R 1 1 . .
    N N4 0.14821(12) 0.5828(2) 0.34880(6) 0.0392(4) Uani d . 1 1 . .
    H H4A 0.2108 0.5846 0.3347 0.047 Uiso calc R 1 1 . .
    H H4B 0.0966 0.5360 0.3298 0.047 Uiso calc R 1 1 . .
    O O2 0.27785(10) 0.8667(2) 0.50714(5) 0.0446(4) Uani d . 1 1 . .
    C C2 0.20128(14) 0.8021(3) 0.48270(7) 0.0317(4) Uani d . 1 1 . .
    C C4 0.13147(14) 0.6513(2) 0.39922(7) 0.0296(4) Uani d . 1 1 . .
    C C5 0.03071(13) 0.6548(3) 0.42474(7) 0.0332(4) Uani d . 1 1 . .
    C C6 0.01722(14) 0.7286(3) 0.47624(7) 0.0346(4) Uani d . 1 1 . .
    H H6 -0.0496 0.7299 0.4926 0.041 Uiso calc R 1 1 . .
    O O1 0.49981(11) 0.4529(2) 0.24635(5) 0.0430(4) Uani d . 1 1 . .
    H H1A 0.4410 0.4833 0.2578 0.064 Uiso calc R 1 1 . .
    O O3 0.36400(10) 0.5738(2) 0.31741(5) 0.0408(3) Uani d . 1 1 . .
    O O4 0.41321(10) 0.6570(2) 0.40413(5) 0.0416(3) Uani d . 1 1 . .
    N N2 0.61308(11) 0.5297(2) 0.38561(6) 0.0296(3) Uani d . 1 1 . .
    C C7 0.43231(13) 0.5915(3) 0.35634(7) 0.0301(4) Uani d . 1 1 . .
    C C8 0.54219(13) 0.5251(2) 0.34318(7) 0.0274(4) Uani d . 1 1 . .
    C C9 0.56959(14) 0.4572(3) 0.28970(7) 0.0306(4) Uani d . 1 1 . .
    C C10 0.67182(14) 0.3927(3) 0.28059(7) 0.0347(4) Uani d . 1 1 . .
    H H10 0.6918 0.3464 0.2455 0.042 Uiso calc R 1 1 . .
    C C11 0.74279(14) 0.3982(3) 0.32407(7) 0.0339(4) Uani d . 1 1 . .
    H H11 0.8118 0.3565 0.3189 0.041 Uiso calc R 1 1 . .
    C C12 0.71035(14) 0.4669(3) 0.37608(7) 0.0332(4) Uani d . 1 1 . .
    H H12 0.7589 0.4690 0.4055 0.040 Uiso calc R 1 1 . .
loop_
    _atom_site_aniso_label
    _atom_site_aniso_U_11
    _atom_site_aniso_U_22
    _atom_site_aniso_U_33
    _atom_site_aniso_U_12
    _atom_site_aniso_U_13
    _atom_site_aniso_U_23
    F1 0.0265(6) 0.0690(8) 0.0494(7) -0.0079(5) -0.0027(5) -0.0139(6)
    N1 0.0293(8) 0.0439(9) 0.0272(7) 0.0025(7) 0.0027(6) -0.0036(6)
    N3 0.0221(7) 0.0427(8) 0.0288(7) -0.0005(6) 0.0025(5) -0.0008(6)
    N4 0.0295(8) 0.0552(10) 0.0330(8) -0.0036(8) 0.0024(6) -0.0086(7)
    O2 0.0291(7) 0.0668(9) 0.0379(7) -0.0048(7) -0.0022(5) -0.0131(7)
    C2 0.0278(9) 0.0392(9) 0.0280(8) 0.0024(8) 0.0003(7) 0.0009(7)
    C4 0.0278(9) 0.0330(9) 0.0280(8) 0.0017(7) -0.0008(6) 0.0039(7)
    C5 0.0238(8) 0.0406(10) 0.0351(9) -0.0010(8) -0.0034(7) -0.0001(8)
    C6 0.0249(8) 0.0426(10) 0.0362(9) 0.0019(8) 0.0043(7) 0.0038(8)
    O1 0.0331(7) 0.0677(9) 0.0280(6) 0.0063(7) -0.0043(5) -0.0070(6)
    O3 0.0251(6) 0.0644(9) 0.0329(7) 0.0030(6) -0.0020(5) 0.0009(6)
    O4 0.0275(7) 0.0623(9) 0.0349(7) 0.0053(6) 0.0032(5) -0.0091(6)
    N2 0.0244(7) 0.0380(8) 0.0265(7) -0.0016(6) 0.0002(5) 0.0011(6)
    C7 0.0247(8) 0.0361(9) 0.0294(8) -0.0013(7) 0.0015(7) 0.0045(7)
    C8 0.0238(8) 0.0326(9) 0.0258(8) -0.0020(7) 0.0014(6) 0.0024(7)
    C9 0.0292(9) 0.0367(9) 0.0258(8) -0.0007(8) -0.0012(6) 0.0007(7)
    C10 0.0357(10) 0.0394(10) 0.0290(8) 0.0047(8) 0.0048(7) -0.0026(7)
    C11 0.0257(9) 0.0375(9) 0.0386(9) 0.0058(8) 0.0028(7) 0.0011(8)
    C12 0.0267(9) 0.0411(10) 0.0319(9) 0.0005(8) -0.0030(7) 0.0012(8)
_geom_special_details
;
All s.u.'s (except the s.u. in the dihedral angle between two l.s. planes) are
estimated using the full covariance matrix. The cell s.u.'s are taken into
account individually in the estimation of s.u.'s in distances, angles and
torsion angles; correlations between s.u.'s in cell parameters are only used
when they are defined by crystal symmetry. An approximate (isotropic)
treatment of cell s.u.'s is used for estimating s.u.'s involving l.s. planes.
;
loop_
    _geom_bond_atom_site_label_1
    _geom_bond_atom_site_label_2
    _geom_bond_site_symmetry_2
    _geom_bond_distance
    _geom_bond_publ_flag
    F1 C5 . 1.348(2) ?
    N1 C6 . 1.356(2) ?
    N1 C2 . 1.368(2) ?
    N1 H1 . 0.8600 ?
    N3 C4 . 1.344(2) ?
    N3 C2 . 1.383(2) ?
    N3 H3 . 0.8600 ?
    N4 C4 . 1.308(2) ?
    N4 H4A . 0.8600 ?
    N4 H4B . 0.8600 ?
    O2 C2 . 1.218(2) ?
    C4 C5 . 1.411(2) ?
    C5 C6 . 1.340(2) ?
    C6 H6 . 0.9300 ?
    O1 C9 . 1.355(2) ?
    O1 H1A . 0.8200 ?
    O3 C7 . 1.271(2) ?
    O4 C7 . 1.248(2) ?
    N2 C12 . 1.328(2) ?
    N2 C8 . 1.348(2) ?
    C7 C8 . 1.500(2) ?
    C8 C9 . 1.400(2) ?
    C9 C10 . 1.388(2) ?
    C10 C11 . 1.368(2) ?
    C10 H10 . 0.9300 ?
    C11 C12 . 1.388(2) ?
    C11 H11 . 0.9300 ?
    C12 H12 . 0.9300 ?
loop_
    _geom_angle_atom_site_label_1
    _geom_angle_atom_site_label_2
    _geom_angle_atom_site_label_3
    _geom_angle_site_symmetry_1
    _geom_angle_site_symmetry_3
    _geom_angle
    _geom_angle_publ_flag
    C6 N1 C2 . . 122.73(15) ?
    C6 N1 H1 . . 118.6 ?
    C2 N1 H1 . . 118.6 ?
    C4 N3 C2 . . 124.84(15) ?
    C4 N3 H3 . . 117.6 ?
    C2 N3 H3 . . 117.6 ?
    C4 N4 H4A . . 120.0 ?
    C4 N4 H4B . . 120.0 ?
    H4A N4 H4B . . 120.0 ?
    O2 C2 N1 . . 123.98(16) ?
    O2 C2 N3 . . 120.68(16) ?
    N1 C2 N3 . . 115.34(15) ?
    N4 C4 N3 . . 120.63(16) ?
    N4 C4 C5 . . 123.02(16) ?
    N3 C4 C5 . . 116.34(15) ?
    C6 C5 F1 . . 122.47(16) ?
    C6 C5 C4 . . 120.85(16) ?
    F1 C5 C4 . . 116.68(15) ?
    C5 C6 N1 . . 119.89(16) ?
    C5 C6 H6 . . 120.1 ?
    N1 C6 H6 . . 120.1 ?
    C9 O1 H1A . . 109.5 ?
    C12 N2 C8 . . 118.75(14) ?
    O4 C7 O3 . . 124.40(16) ?
    O4 C7 C8 . . 118.99(15) ?
    O3 C7 C8 . . 116.60(15) ?
    N2 C8 C9 . . 121.32(15) ?
    N2 C8 C7 . . 116.96(14) ?
    C9 C8 C7 . . 121.70(15) ?
    O1 C9 C10 . . 118.77(15) ?
    O1 C9 C8 . . 122.25(16) ?
    C10 C9 C8 . . 118.98(15) ?
    C11 C10 C9 . . 118.99(16) ?
    C11 C10 H10 . . 120.5 ?
    C9 C10 H10 . . 120.5 ?
    C10 C11 C12 . . 119.08(16) ?
    C10 C11 H11 . . 120.5 ?
    C12 C11 H11 . . 120.5 ?
    N2 C12 C11 . . 122.87(16) ?
    N2 C12 H12 . . 118.6 ?
    C11 C12 H12 . . 118.6 ?
loop_
    _geom_torsion_atom_site_label_1
    _geom_torsion_atom_site_label_2
    _geom_torsion_atom_site_label_3
    _geom_torsion_atom_site_label_4
    _geom_torsion_site_symmetry_1
    _geom_torsion_site_symmetry_2
    _geom_torsion_site_symmetry_3
    _geom_torsion_site_symmetry_4
    _geom_torsion
    _geom_torsion_publ_flag
    C6 N1 C2 O2 . . . . 179.95(18) ?
    C6 N1 C2 N3 . . . . 0.7(3) ?
    C4 N3 C2 O2 . . . . -179.68(17) ?
    C4 N3 C2 N1 . . . . -0.4(3) ?
    C2 N3 C4 N4 . . . . 179.33(17) ?
    C2 N3 C4 C5 . . . . 0.0(3) ?
    N4 C4 C5 C6 . . . . -179.16(18) ?
    N3 C4 C5 C6 . . . . 0.2(3) ?
    N4 C4 C5 F1 . . . . 0.8(3) ?
    N3 C4 C5 F1 . . . . -179.85(15) ?
    F1 C5 C6 N1 . . . . -179.86(16) ?
    C4 C5 C6 N1 . . . . 0.1(3) ?
    C2 N1 C6 C5 . . . . -0.5(3) ?
    C12 N2 C8 C9 . . . . -0.5(3) ?
    C12 N2 C8 C7 . . . . 178.04(16) ?
    O4 C7 C8 N2 . . . . 4.0(2) ?
    O3 C7 C8 N2 . . . . -174.95(16) ?
    O4 C7 C8 C9 . . . . -177.49(17) ?
    O3 C7 C8 C9 . . . . 3.6(3) ?
    N2 C8 C9 O1 . . . . -179.39(16) ?
    C7 C8 C9 O1 . . . . 2.2(3) ?
    N2 C8 C9 C10 . . . . 0.3(3) ?
    C7 C8 C9 C10 . . . . -178.17(16) ?
    O1 C9 C10 C11 . . . . 179.43(17) ?
    C8 C9 C10 C11 . . . . -0.3(3) ?
    C9 C10 C11 C12 . . . . 0.4(3) ?
    C8 N2 C12 C11 . . . . 0.7(3) ?
    C10 C11 C12 N2 . . . . -0.7(3) ?
loop_
    _geom_hbond_atom_site_label_D
    _geom_hbond_atom_site_label_H
    _geom_hbond_atom_site_label_A
    _geom_hbond_site_symmetry_A
    _geom_hbond_distance_DH
    _geom_hbond_distance_HA
    _geom_hbond_distance_DA
    _geom_hbond_angle_DHA
    N1 H1 N2 3_466 0.86 2.04 2.873(2) 163
    N3 H3 O4 . 0.86 1.85 2.6665(18) 158
    N4 H4A O3 . 0.86 1.98 2.830(2) 169
    N4 H4B O1 6_556 0.86 2.26 3.076(2) 159
    N4 H4B F1 . 0.86 2.43 2.7312(18) 101
    O1 H1A O3 . 0.82 1.83 2.5542(18) 146
    C6 H6 O2 3_466 0.93 2.29 3.127(2) 150
    C10 H10 O3 4_645 0.93 2.54 3.272(2) 136
    C12 H12 O2 3_566 0.93 2.39 3.129(2) 137
    Cll H11 Cg1 7_755 0.93 2.88 3.426(2) 119
_iucr_refine_instructions_details
;
TITL moa118 in Pbca #61
CELL  0.71073  12.6487   7.0786  23.7200   90.000   90.000   90.000
ZERR     8.00   0.0004   0.0002   0.0006    0.000    0.000    0.000
LATT   1
SYMM  1/2 - X, - Y, 1/2 + Z
SYMM  1/2 + X, 1/2 - Y, - Z
SYMM  - X, 1/2 + Y, 1/2 - Z
SFAC  C    H    N    O    F
UNIT  80   72   32   32   8
MERG   2
SHEL 20.4 0.77
FMAP   2
PLAN   20
EQIV $1 x-1/2, -y+3/2, -z+1
EQIV $2 x-1/2, y, -z+1/2
HTAB N1 N2_$1
HTAB N3 O4
HTAB N4 O3
HTAB N4 O1_$2
HTAB O1 O3
SIZE     0.05   0.05   0.15
ACTA
BOND   $H
CONF
L.S.  10
WGHT    0.045800    0.859900
FVAR       1.76650
MOLE    1
F1    5   -0.049790    0.580780    0.394732    11.00000    0.02652    0.06896 =
         0.04941   -0.01388   -0.00269   -0.00792
N1    3    0.101087    0.801394    0.504417    11.00000    0.02929    0.04392 =
         0.02721   -0.00359    0.00266    0.00255
AFIX  43
H1    2    0.090883    0.849117    0.537312    11.00000   -1.20000
AFIX   0
N3    3    0.211356    0.724895    0.429426    11.00000    0.02207    0.04270 =
         0.02876   -0.00084    0.00252   -0.00052
AFIX  43
H3    2    0.273333    0.723881    0.414521    11.00000   -1.20000
AFIX   0
N4    3    0.148208    0.582827    0.348801    11.00000    0.02949    0.05524 =
         0.03297   -0.00859    0.00245   -0.00363
AFIX  93
H4A   2    0.210819    0.584602    0.334675    11.00000   -1.20000
H4B   2    0.096607    0.536012    0.329770    11.00000   -1.20000
AFIX   0
O2    4    0.277846    0.866715    0.507138    11.00000    0.02913    0.06676 =
         0.03795   -0.01308   -0.00218   -0.00479
C2    1    0.201282    0.802111    0.482699    11.00000    0.02778    0.03918 =
         0.02801    0.00093    0.00034    0.00241
C4    1    0.131468    0.651317    0.399219    11.00000    0.02780    0.03304 =
         0.02803    0.00392   -0.00076    0.00173
C5    1    0.030706    0.654755    0.424739    11.00000    0.02381    0.04065 =
         0.03505   -0.00005   -0.00345   -0.00104
C6    1    0.017225    0.728587    0.476241    11.00000    0.02487    0.04260 =
         0.03621    0.00377    0.00430    0.00190
AFIX  43
H6    2   -0.049559    0.729890    0.492637    11.00000   -1.20000
AFIX   0
MOLE    2
O1    4    0.499807    0.452932    0.246350    11.00000    0.03314    0.06770 =
         0.02804   -0.00698   -0.00428    0.00634
AFIX 147
H1A   2    0.441038    0.483260    0.257799    11.00000   -1.50000
AFIX   0
O3    4    0.363996    0.573768    0.317415    11.00000    0.02513    0.06445 =
         0.03288    0.00090   -0.00201    0.00296
O4    4    0.413212    0.656992    0.404129    11.00000    0.02746    0.06233 =
         0.03487   -0.00906    0.00322    0.00528
N2    3    0.613082    0.529734    0.385613    11.00000    0.02442    0.03801 =
         0.02645    0.00110    0.00017   -0.00156
C7    1    0.432309    0.591538    0.356343    11.00000    0.02468    0.03607 =
         0.02943    0.00445    0.00147   -0.00126
C8    1    0.542190    0.525140    0.343185    11.00000    0.02384    0.03259 =
         0.02578    0.00238    0.00144   -0.00203
C9    1    0.569593    0.457151    0.289698    11.00000    0.02924    0.03669 =
         0.02576    0.00074   -0.00122   -0.00074
C10   1    0.671824    0.392662    0.280594    11.00000    0.03569    0.03936 =
         0.02901   -0.00259    0.00479    0.00472
AFIX  43
H10   2    0.691752    0.346405    0.245470    11.00000   -1.20000
AFIX   0
C11   1    0.742793    0.398186    0.324068    11.00000    0.02566    0.03750 =
         0.03862    0.00112    0.00285    0.00578
AFIX  43
H11   2    0.811830    0.356498    0.318854    11.00000   -1.20000
AFIX   0
C12   1    0.710348    0.466876    0.376077    11.00000    0.02667    0.04112 =
         0.03193    0.00123   -0.00301    0.00052
AFIX  43
H12   2    0.758863    0.468958    0.405531    11.00000   -1.20000
HKLF 4
REM  moa118 in Pbca #61
REM R1 =  0.0424 for   1955 Fo > 4sig(Fo)  and  0.0562 for all   2437 data
REM    173 parameters refined using      0 restraints
END
WGHT      0.0450      0.8862
REM Highest difference peak  0.238,  deepest hole -0.194,  1-sigma level  0.043
Q1    1   0.4930  0.5624  0.3498  11.00000  0.05    0.24
Q2    1   0.5585  0.4963  0.3169  11.00000  0.05    0.22
Q3    1   0.0771  0.6804  0.4074  11.00000  0.05    0.22
Q4    1   0.6109  0.3780  0.2938  11.00000  0.05    0.19
Q5    1   0.1435  0.8191  0.4866  11.00000  0.05    0.18
Q6    1   0.3403  0.6877  0.4090  11.00000  0.05    0.18
Q7    1   0.7157  0.4182  0.3508  11.00000  0.05    0.18
Q8    1   0.3779  0.5209  0.2904  11.00000  0.05    0.17
Q9    1   0.0226  0.7393  0.4433  11.00000  0.05    0.17
Q10   1   0.0382  0.6088  0.4516  11.00000  0.05    0.17
Q11   1   0.6380  0.4853  0.2792  11.00000  0.05    0.16
Q12   1   0.7072  0.4378  0.3043  11.00000  0.05    0.16
Q13   1   0.5809  0.5682  0.3587  11.00000  0.05    0.15
Q14   1   0.2825  0.6567  0.4248  11.00000  0.05    0.15
Q15   1   0.3998  0.7311  0.3809  11.00000  0.05    0.15
Q16   1   0.5893  0.5312  0.4187  11.00000  0.05    0.15
Q17   1   0.2590  0.7796  0.5190  11.00000  0.05    0.15
Q18   1   0.2280  0.9068  0.4924  11.00000  0.05    0.15
Q19   1   0.6844  0.3017  0.2404  11.00000  0.05    0.14
Q20   1   0.2965  0.5830  0.3299  11.00000  0.05    0.14
;
