# Supplementary material for: Crystal structure of 4-amino-5-fluoro-2-oxo-2,3-di­hydro­pyrimidin-1-ium 3-hy­droxy­pyridine-2-carboxyl­ate
Source: Acta Crystallogr Sect E Struct Rep Online. 2014 Oct 11;70(Pt 11):328–30. doi: 10.1107/S1600536814021898 (PMC4257234; doi:10.1107/S1600536814021898)
Supplement: Supplementary file 2 [file e-70-00328-Isup2.hkl]

#
# h,k,l, Fc-squared, Fo-squared, sigma(Fo-squared) and status flag
#
data_I
_shelx_title ' moa118 in Pbca  61'
_shelx_refln_list_code          4
_shelx_F_calc_maximum      251.30
_exptl_crystal_F_000      1104.00
_reflns_d_resolution_high  0.7701
 
loop_
 _symmetry_equiv_pos_as_xyz
 'x, y, z'
 '-x+1/2, -y, z+1/2'
 'x+1/2, -y+1/2, -z'
 '-x, y+1/2, -z+1/2'
 '-x, -y, -z'
 'x-1/2, y, -z-1/2'
 '-x-1/2, y-1/2, z'
 'x, -y-1/2, z-1/2'
 
_cell_length_a    12.6487
_cell_length_b     7.0786
_cell_length_c    23.7200
_cell_angle_alpha  90.000
_cell_angle_beta   90.000
_cell_angle_gamma  90.000
 
_shelx_F_squared_multiplier     1.000
 
loop_
 _refln_index_h
 _refln_index_k
 _refln_index_l
 _refln_F_squared_calc
 _refln_F_squared_meas
 _refln_F_squared_sigma
 _refln_observed_status
   2   0   0     3366.33     3547.38     35.06 o
   4   0   0      772.53      703.86     22.41 o
   6   0   0     2020.77     1991.93     46.25 o
   8   0   0       84.02       85.12      8.24 o
  10   0   0       31.00       36.79      9.68 o
  12   0   0     1029.00     1056.29     46.55 o
  14   0   0      594.60      672.63     40.91 o
  16   0   0       27.68        7.56      7.40 o
   2   1   0      739.66      453.68     10.03 o
   4   1   0     1743.97     1573.67     20.31 o
   6   1   0      176.32      196.79      8.36 o
   8   1   0      298.30      285.28     11.63 o
  10   1   0     1888.09     1877.91     40.92 o
  12   1   0     1620.80     1566.65     41.95 o
  14   1   0       19.37       11.77      5.37 o
  16   1   0      203.80      225.42     18.97 o
   0   2   0    10720.68    10608.86     51.26 o
   2   2   0     4861.13     4681.66     44.05 o
   4   2   0      331.78      283.79      9.21 o
   6   2   0       39.59       24.56      3.40 o
   8   2   0       75.91      106.66      9.25 o
  10   2   0     1999.42     2051.70     44.36 o
  12   2   0        4.36       -0.29      4.31 o
  14   2   0        8.15       25.96     11.61 o
  16   2   0      291.20      301.79     31.25 o
   2   3   0     9010.94     9221.61     62.90 o
   4   3   0       59.89       40.65      4.29 o
   6   3   0     6168.42     6560.04     67.63 o
   8   3   0      910.95      968.76     22.54 o
  10   3   0        2.29        8.41      5.14 o
  12   3   0      229.20      215.20     25.14 o
  14   3   0        4.69        4.30      7.73 o
   0   4   0     1058.37     1064.24     23.12 o
   2   4   0      819.43      871.57     27.31 o
   4   4   0      605.54      644.88     24.03 o
   6   4   0      186.17      178.28      9.68 o
   8   4   0        0.15       17.64      7.86 o
  10   4   0     1137.87     1069.80     51.96 o
  12   4   0      220.24      217.10     26.17 o
  14   4   0        0.48       -2.30      7.59 o
   2   5   0        0.68        4.48      3.36 o
   4   5   0      163.87      191.39     16.77 o
   6   5   0        4.83       11.98      9.80 o
   8   5   0      391.29      413.47     14.42 o
  10   5   0        2.29       -1.31      6.52 o
  12   5   0      120.44       94.34     18.31 o
   0   6   0      201.85      265.41     21.29 o
   2   6   0       34.01       25.58      7.44 o
   4   6   0       86.41      101.02      6.31 o
   6   6   0       67.05       84.64     14.21 o
   8   6   0        7.39        7.31      6.01 o
  10   6   0      317.94      342.42     32.91 o
  12   6   0      112.42       84.38     18.16 o
   2   7   0      323.91      322.67     17.95 o
   4   7   0       31.61       28.85      9.60 o
   6   7   0        3.33        6.43      6.31 o
   8   7   0       19.87       17.79      8.29 o
  10   7   0       23.63       17.15      8.81 o
   0   8   0       29.56       46.68     11.29 o
   2   8   0       38.44       27.79     10.16 o
   4   8   0       48.16       61.67     13.51 o
   6   8   0        1.52        7.15      8.19 o
   8   8   0        7.31       11.73      8.38 o
   2   9   0       18.49       19.27      9.84 o
   1   1   1     1177.50     1267.02     19.67 o
   2   1   1     4622.52     4185.37     34.31 o
   3   1   1     1354.88     1459.02     16.53 o
   4   1   1     2218.23     1945.53     16.99 o
   5   1   1     4102.47     4243.95     36.81 o
   6   1   1      227.65      304.50      7.96 o
   7   1   1      299.72      363.47     10.56 o
   8   1   1        6.41        7.21      1.85 o
   9   1   1      303.62      330.78     11.58 o
  10   1   1       83.02       97.64      7.20 o
  11   1   1      727.42      710.36     18.93 o
  12   1   1       54.09       50.93      5.96 o
  13   1   1       18.06       16.66      4.00 o
  14   1   1       38.74       30.46      5.06 o
  15   1   1       19.24       13.91      5.86 o
  16   1   1       56.18       72.11      8.03 o
   0   2   1     6887.31     6871.45     31.40 o
   1   2   1      631.21      599.01      6.68 o
   2   2   1     4919.45     4941.64     19.77 o
   3   2   1     1975.76     2111.25     16.27 o
   4   2   1     8323.62     8363.77     76.38 o
   5   2   1     1160.42     1108.52     16.93 o
   6   2   1      458.63      503.39     10.60 o
   7   2   1        1.41        0.52      2.20 o
   8   2   1        0.10        1.39      1.96 o
   9   2   1      337.40      332.81     14.46 o
  10   2   1      585.90      569.56     16.56 o
  11   2   1      181.84      185.52     10.15 o
  12   2   1      915.16      852.42     26.51 o
  13   2   1       44.01       48.04      9.29 o
  14   2   1      101.38      114.70     14.28 o
  15   2   1      174.30      210.84     27.71 o
  16   2   1       36.19       50.62     10.50 o
   1   3   1      672.59      756.17      6.38 o
   2   3   1      739.72      741.51     10.51 o
   3   3   1        4.26       10.81      2.24 o
   4   3   1     1638.40     1677.43     17.51 o
   5   3   1     2322.57     2260.58     18.61 o
   6   3   1      179.53      233.37      7.54 o
   7   3   1      183.40      178.02      6.76 o
   8   3   1      619.10      633.57     14.25 o
   9   3   1      165.26      155.10     13.21 o
  10   3   1      118.89      104.92     11.46 o
  11   3   1     1448.58     1430.54     43.04 o
  12   3   1        1.41       -1.30      4.75 o
  13   3   1       58.94       56.07     24.68 o
  14   3   1       10.27        6.21      6.26 o
  15   3   1        2.53       -0.12      4.87 o
   0   4   1       36.16       42.48      3.69 o
   1   4   1      625.28      588.37      9.41 o
   2   4   1        5.12       10.21      1.44 o
   3   4   1      814.85      817.73     11.98 o
   4   4   1     2256.82     2252.86     19.63 o
   5   4   1      685.99      682.34     11.10 o
   6   4   1       10.82       12.32      3.12 o
   7   4   1      295.35      305.80     11.61 o
   8   4   1       12.65       11.58      3.46 o
   9   4   1      375.94      334.73     19.81 o
  10   4   1      658.48      621.21     28.18 o
  11   4   1       52.69       50.55      8.77 o
  12   4   1      395.89      367.90     23.75 o
  13   4   1       19.11       19.15      7.09 o
  14   4   1       20.40       18.93      7.90 o
   1   5   1      469.42      462.46      8.44 o
   2   5   1      260.72      251.84      5.15 o
   3   5   1      270.69      277.88      7.50 o
   4   5   1     1062.70     1077.11     18.60 o
   5   5   1      116.95      123.87      7.64 o
   6   5   1      159.98      169.35      8.82 o
   7   5   1      205.14      193.73      6.59 o
   8   5   1        9.49        9.24      2.09 o
   9   5   1       19.09       17.96      5.95 o
  10   5   1       79.10       74.02     10.36 o
  11   5   1        4.92        4.49      4.41 o
  12   5   1        8.30       12.97     11.44 o
  13   5   1      104.58      118.47     15.07 o
   0   6   1        0.70        4.75      5.33 o
   1   6   1       14.55       15.14      2.00 o
   2   6   1      248.43      253.83     15.14 o
   3   6   1      930.30      913.21     16.02 o
   4   6   1       40.08       44.52      3.32 o
   5   6   1       48.91       50.49      6.75 o
   6   6   1       10.30       10.34      3.36 o
   7   6   1       46.83       51.57      5.21 o
   8   6   1       17.46       15.93      6.07 o
   9   6   1        1.07        0.01      4.60 o
  10   6   1       76.24       64.52     10.26 o
  11   6   1        9.23        3.39      4.52 o
  12   6   1       15.71       21.04      7.54 o
   1   7   1        0.18        0.85      1.90 o
   2   7   1       71.73       65.92     14.81 o
   3   7   1       88.75       90.72     10.32 o
   4   7   1       63.10       63.22     11.25 o
   5   7   1       16.83       13.35      4.82 o
   6   7   1        0.22       -1.70      4.68 o
   7   7   1        0.01        3.57      4.70 o
   8   7   1       68.73       71.27     10.70 o
   9   7   1       13.26       14.66      8.50 o
  10   7   1       49.48       48.60      9.42 o
   0   8   1        0.67        0.12      5.55 o
   1   8   1        2.61        2.59      3.26 o
   2   8   1        8.10        7.11      2.95 o
   3   8   1       19.83       17.16      5.13 o
   4   8   1        4.24        9.22      5.49 o
   5   8   1        4.06       -0.45      4.32 o
   6   8   1        0.46       -4.84      5.23 o
   7   8   1        0.29        5.45      5.85 o
   8   8   1       65.21       62.23     10.54 o
   1   9   1        0.08        1.39      6.85 o
   2   9   1        0.02        4.42      3.79 o
   3   9   1        0.31        5.60     11.80 o
   2   0   2     3092.39     3105.06     24.06 o
   3   0   2     3952.48     3994.20     45.33 o
   4   0   2     1411.28     1420.88     31.19 o
   5   0   2    10459.43    10432.83     94.30 o
   6   0   2     5032.92     5158.88     73.85 o
   7   0   2      345.48      261.53     18.16 o
   8   0   2      231.65      213.95     10.21 o
   9   0   2        3.00       -2.05      3.66 o
  10   0   2     2098.77     1981.10     44.70 o
  11   0   2        3.31        5.24      3.51 o
  12   0   2     1438.75     1419.82     41.96 o
  13   0   2       47.73       45.68      8.39 o
  14   0   2       48.27       37.79     11.88 o
  15   0   2     1603.27     1753.06     48.58 o
  16   0   2      735.43      882.81     36.87 o
   1   1   2     1586.73     1326.73     11.75 o
   2   1   2    10862.61    10162.89     51.15 o
   3   1   2      448.23      366.79      5.85 o
   4   1   2      111.78      133.96      4.51 o
   5   1   2     7404.37     7687.34     47.15 o
   6   1   2       40.71       42.17      3.22 o
   7   1   2       49.95       40.03      3.88 o
   8   1   2       21.39       16.65      2.29 o
   9   1   2        1.86        2.87      2.74 o
  10   1   2      132.83      158.23      8.86 o
  11   1   2      989.33     1008.05     22.59 o
  12   1   2      635.85      720.40     22.86 o
  13   1   2       81.11       88.35      7.57 o
  14   1   2        0.40        1.52      3.04 o
  15   1   2        0.48       13.37      4.28 o
  16   1   2       85.79       96.28      9.00 o
   0   2   2    62224.36    60501.78    233.77 o
   1   2   2    10056.46    10093.47     47.21 o
   2   2   2     2828.55     2930.71     18.74 o
   3   2   2      348.72      457.72      8.57 o
   4   2   2     1196.49     1212.87     13.49 o
   5   2   2     6477.48     6632.45     52.45 o
   6   2   2      191.75      199.78      6.73 o
   7   2   2      128.72      150.21      6.64 o
   8   2   2      123.94      105.81      6.62 o
   9   2   2       58.71       53.41      5.20 o
  10   2   2      686.52      620.30     20.72 o
  11   2   2      955.57      876.15     28.06 o
  12   2   2        1.90        3.11      3.51 o
  13   2   2       49.58       46.76      9.51 o
  14   2   2      190.75      197.06     25.29 o
  15   2   2       29.47       36.65     12.17 o
   1   3   2        7.35        4.22      0.95 o
   2   3   2        0.80        8.44      2.16 o
   3   3   2        6.24        8.90      1.72 o
   4   3   2       36.90       50.26      2.45 o
   5   3   2      373.06      398.87      8.34 o
   6   3   2     1372.80     1325.90     16.94 o
   7   3   2        3.76        3.64      1.85 o
   8   3   2      393.14      377.20     12.23 o
   9   3   2      593.98      594.94     25.16 o
  10   3   2      505.06      446.41     22.84 o
  11   3   2      140.98      159.54     14.86 o
  12   3   2      165.10      145.29     14.63 o
  13   3   2       14.49        8.63      4.09 o
  14   3   2       27.25       27.50      7.90 o
  15   3   2       64.25       76.42     12.55 o
   0   4   2       68.80       72.98      6.01 o
   1   4   2      506.19      533.10      7.85 o
   2   4   2      570.47      526.62      7.53 o
   3   4   2     4252.33     4336.60     52.22 o
   4   4   2      115.53      105.23      5.41 o
   5   4   2      108.39       82.29      5.67 o
   6   4   2      333.57      327.43      7.78 o
   7   4   2       66.08       63.16      7.48 o
   8   4   2        2.22        2.13      3.84 o
   9   4   2       29.19       23.14      6.11 o
  10   4   2       13.72       12.20      4.85 o
  11   4   2       77.90       72.03     10.17 o
  12   4   2       35.74       31.49      7.52 o
  13   4   2       59.79       53.86     10.45 o
  14   4   2       27.64       50.21     11.02 o
   1   5   2       32.56       43.50      5.63 o
   2   5   2      162.12      172.59      4.85 o
   3   5   2        0.12       -1.03      1.82 o
   4   5   2        7.00        1.14      3.10 o
   5   5   2      168.12      187.16      8.39 o
   6   5   2       50.17       62.31      5.88 o
   7   5   2     1015.49     1030.31     25.90 o
   8   5   2      356.31      366.37     20.81 o
   9   5   2        9.78        4.21      5.18 o
  10   5   2        0.32        9.36      5.23 o
  11   5   2      187.92      153.13     15.67 o
  12   5   2       33.03       45.05      9.85 o
  13   5   2      164.21      187.11     18.32 o
   0   6   2      679.09      655.61     16.22 o
   1   6   2       36.26       33.37      3.51 o
   2   6   2       91.69       80.44      6.36 o
   3   6   2        6.14        4.20      2.50 o
   4   6   2      159.78      164.83      4.64 o
   5   6   2      165.29      160.29      6.41 o
   6   6   2        3.69        1.78      2.53 o
   7   6   2        0.97        2.37      2.48 o
   8   6   2       29.08       27.17      6.44 o
   9   6   2       11.05        4.24     13.08 o
  10   6   2        2.44       -1.16      4.30 o
  11   6   2        2.34       -1.32      5.79 o
  12   6   2        7.33       -1.98      6.00 o
   1   7   2       52.26       65.19      4.47 o
   2   7   2       21.79       30.53      5.02 o
   3   7   2        2.00        0.79      3.69 o
   4   7   2       30.09       27.31      4.13 o
   5   7   2       15.88       14.88      4.96 o
   6   7   2        8.62       12.80      5.52 o
   7   7   2       30.23       35.47      7.85 o
   8   7   2       76.57       68.31     10.54 o
   9   7   2        3.04        7.42      6.32 o
  10   7   2        0.30       -1.15      9.85 o
   0   8   2        0.08       -4.26      4.26 o
   1   8   2       14.44       13.14      3.38 o
   2   8   2       30.97       31.01      5.32 o
   3   8   2        2.32        4.42      5.88 o
   4   8   2       21.53       22.09      7.77 o
   5   8   2       11.74       14.82      6.13 o
   6   8   2        1.49        0.38      4.85 o
   7   8   2        0.03       -1.77      7.59 o
   8   8   2       19.35       24.17      7.04 o
   1   9   2        1.04        1.90      7.00 o
   2   9   2       14.80       14.75      6.78 o
   3   9   2        2.56       16.43      5.39 o
   1   1   3     9437.57    10008.59     37.85 o
   2   1   3       30.26       36.65      1.46 o
   3   1   3      159.82      241.39      3.57 o
   4   1   3     3936.60     3727.12     23.46 o
   5   1   3       34.91       48.20      2.77 o
   6   1   3     3141.21     3303.52     40.05 o
   7   1   3     1627.03     1796.48     21.04 o
   8   1   3        0.48        1.03      1.43 o
   9   1   3      200.99      200.64      8.07 o
  10   1   3     2521.06     2478.80     33.38 o
  11   1   3      501.28      479.82     17.84 o
  12   1   3      210.92      203.00     12.30 o
  13   1   3       22.58       25.81      4.65 o
  14   1   3       24.62        9.59      5.40 o
  15   1   3        3.30        4.88      4.72 o
  16   1   3       31.17       37.33      6.00 o
   0   2   3    63152.62    63936.94    619.88 o
   1   2   3    39694.77    39674.63    322.78 o
   2   2   3     8580.75     8500.11     42.55 o
   3   2   3      142.72      156.74      4.82 o
   4   2   3        7.22       12.19      1.38 o
   5   2   3      221.12      226.57      6.08 o
   6   2   3      144.35      122.05      4.88 o
   7   2   3     1495.37     1589.35     19.11 o
   8   2   3      135.59      135.38      8.77 o
   9   2   3        0.83        0.71      2.31 o
  10   2   3       61.70       58.07      6.61 o
  11   2   3      221.98      225.23     13.36 o
  12   2   3       18.51       22.94      5.81 o
  13   2   3      135.84      121.11     13.87 o
  14   2   3        0.93       -0.62      6.41 o
  15   2   3      140.27      162.14     24.27 o
   1   3   3     1995.57     2075.84     17.28 o
   2   3   3      647.57      648.01      7.32 o
   3   3   3      446.29      458.88      7.71 o
   4   3   3       49.53       74.21      4.09 o
   5   3   3      953.42     1021.85     14.27 o
   6   3   3       90.71      105.14      4.58 o
   7   3   3       11.80       15.79      4.18 o
   8   3   3     1159.50     1146.81     18.72 o
   9   3   3        2.87        9.91      3.32 o
  10   3   3      342.37      345.53     20.31 o
  11   3   3        1.09        5.08      4.51 o
  12   3   3       13.89       17.07      6.04 o
  13   3   3      437.54      419.91     32.71 o
  14   3   3       13.59       18.96      7.71 o
  15   3   3       44.34       94.91     19.63 o
   0   4   3      223.93      231.30     10.43 o
   1   4   3      284.17      277.30      7.05 o
   2   4   3     1811.75     1746.54     22.08 o
   3   4   3      119.53      125.57      3.80 o
   4   4   3      110.34      115.61      4.70 o
   5   4   3      196.62      165.44      7.77 o
   6   4   3       63.80       61.08      6.08 o
   7   4   3       15.25       16.31      2.80 o
   8   4   3       70.27       66.81      5.53 o
   9   4   3      387.04      374.35     21.00 o
  10   4   3       88.78       95.36     11.25 o
  11   4   3      618.90      577.05     28.55 o
  12   4   3       93.59       92.51     12.36 o
  13   4   3       48.43       61.66     11.14 o
  14   4   3       14.83       22.95     11.54 o
   1   5   3        0.07       -0.54      1.85 o
   2   5   3      563.78      552.53      8.55 o
   3   5   3      648.07      643.47     10.07 o
   4   5   3       12.29       12.76      2.19 o
   5   5   3       42.48       39.71      3.41 o
   6   5   3      368.07      357.54     11.71 o
   7   5   3      237.08      233.75     10.01 o
   8   5   3        0.32       -0.21      2.09 o
   9   5   3      113.49      107.44     18.92 o
  10   5   3       12.05       19.74      6.96 o
  11   5   3       66.33       81.00     11.84 o
  12   5   3        0.01        0.66      4.53 o
  13   5   3       25.66       25.73      8.44 o
   0   6   3       44.74       70.07      9.97 o
   1   6   3       17.10       18.83      4.28 o
   2   6   3      349.77      331.15      9.41 o
   3   6   3       44.56       49.77      3.69 o
   4   6   3       72.37       69.18      4.49 o
   5   6   3      100.68       92.68      4.34 o
   6   6   3        3.97       15.32      3.62 o
   7   6   3        5.76        6.89      3.11 o
   8   6   3       38.88       40.08      6.02 o
   9   6   3      364.72      324.79     21.90 o
  10   6   3       48.99       54.91     10.08 o
  11   6   3        1.84        2.03     13.11 o
  12   6   3        1.39       15.59      6.64 o
   1   7   3        3.51        6.13      2.27 o
   2   7   3       31.63       36.98      5.54 o
   3   7   3       50.67       56.56      6.28 o
   4   7   3      111.68      117.53      8.86 o
   5   7   3       12.62       18.02      3.96 o
   6   7   3        2.86        3.36      4.74 o
   7   7   3       69.21       69.50     10.36 o
   8   7   3       99.08      107.94     17.77 o
   9   7   3        6.11        8.94      6.20 o
  10   7   3        7.73        2.93      5.53 o
   0   8   3       38.79       25.75      5.60 o
   1   8   3       88.93       84.57      8.71 o
   2   8   3      200.52      203.85     10.72 o
   3   8   3       39.46       35.70      5.98 o
   4   8   3      107.53       96.61     11.44 o
   5   8   3        1.21        5.18      4.98 o
   6   8   3        4.62        8.78      7.01 o
   7   8   3        3.53       -1.61      4.34 o
   1   9   3        5.10        2.17      4.71 o
   2   9   3        7.02        3.09      6.07 o
   0   0   4     5787.74     5265.91     31.92 o
   1   0   4     6807.83     6609.05     53.92 o
   2   0   4      601.95      688.85     14.02 o
   3   0   4     2385.40     2102.89     34.51 o
   4   0   4    12686.93    12729.49    139.64 o
   5   0   4     9365.21     9843.82    287.63 o
   6   0   4     4264.24     4097.53     81.06 o
   7   0   4      707.48     1002.10     34.87 o
   8   0   4      657.70      619.54     15.20 o
   9   0   4      497.61      509.90     20.47 o
  10   0   4     3898.70     3751.29     45.85 o
  11   0   4      234.05      240.64     12.57 o
  12   0   4     1340.78     1248.87     29.70 o
  13   0   4      512.13      482.31     29.40 o
  14   0   4       18.53        1.47      6.35 o
  15   0   4       39.12       46.41      9.23 o
  16   0   4        0.60       -1.38      5.30 o
   1   1   4     3709.73     3577.57     26.00 o
   2   1   4     1205.78     1099.46      8.60 o
   3   1   4      141.44      130.33      2.54 o
   4   1   4     8053.39     7851.04     30.26 o
   5   1   4     4385.91     4564.73     26.08 o
   6   1   4      312.86      298.62      7.10 o
   7   1   4        5.39        3.32      1.53 o
   8   1   4      528.76      562.01      9.96 o
   9   1   4      225.24      237.04      9.71 o
  10   1   4      353.63      366.13     14.63 o
  11   1   4      762.81      774.99     22.33 o
  12   1   4      465.41      491.28     18.95 o
  13   1   4      259.80      241.94     12.22 o
  14   1   4        7.92       11.38      3.20 o
  15   1   4      139.21      149.82      9.46 o
  16   1   4       41.69       52.97      6.86 o
   0   2   4    18492.25    18939.60    129.48 o
   1   2   4     6219.81     6164.77     46.21 o
   2   2   4      300.52      266.77      7.01 o
   3   2   4        2.20        4.13      1.07 o
   4   2   4      558.09      496.37      7.05 o
   5   2   4      343.90      358.73      5.56 o
   6   2   4      589.53      624.43     11.10 o
   7   2   4        4.93        7.47      1.59 o
   8   2   4       96.30       91.81      7.45 o
   9   2   4       72.96       81.66      6.17 o
  10   2   4        0.98        4.95      4.42 o
  11   2   4      538.99      559.13     21.87 o
  12   2   4     1040.21      969.01     28.74 o
  13   2   4      135.40      128.90     19.91 o
  14   2   4      172.99      149.52     22.57 o
  15   2   4      198.52      233.00     20.22 o
   1   3   4       55.52       64.96      3.76 o
   2   3   4     1594.21     1591.05     12.86 o
   3   3   4      862.62      849.41     10.89 o
   4   3   4     1988.85     1894.85     19.60 o
   5   3   4     1104.83     1181.27     12.69 o
   6   3   4      922.18     1023.49     13.36 o
   7   3   4      372.25      407.51      7.68 o
   8   3   4        0.01        2.92      2.97 o
   9   3   4      208.71      193.90     10.98 o
  10   3   4      214.46      185.21     14.97 o
  11   3   4      295.89      278.46     19.13 o
  12   3   4      259.02      256.69     19.20 o
  13   3   4      116.31      113.63     13.91 o
  14   3   4      195.32      192.37     18.34 o
  15   3   4       23.30       26.36     10.24 o
   0   4   4      396.91      396.69      9.60 o
   1   4   4        0.71        2.12      1.38 o
   2   4   4     4167.85     4072.10     50.81 o
   3   4   4        1.86        6.11      2.05 o
   4   4   4      106.63      109.86      4.19 o
   5   4   4      113.66      126.47      5.17 o
   6   4   4        0.01        0.10      1.76 o
   7   4   4      238.80      246.64      8.83 o
   8   4   4        7.27       17.03      2.66 o
   9   4   4       41.47       40.75      5.66 o
  10   4   4       59.42       65.62      9.73 o
  11   4   4       21.23       15.96      6.04 o
  12   4   4      206.89      194.50     17.45 o
  13   4   4      399.51      395.95     25.89 o
  14   4   4       49.89       76.60     12.19 o
   1   5   4       53.15       51.12      3.28 o
   2   5   4       21.35       23.38      2.07 o
   3   5   4        2.91        2.87      2.11 o
   4   5   4      415.09      419.22      9.06 o
   5   5   4       36.35       44.90      3.66 o
   6   5   4      490.04      460.79     14.97 o
   7   5   4       26.41       29.59      3.92 o
   8   5   4       59.65       47.18      4.69 o
   9   5   4        8.40       18.67      5.98 o
  10   5   4      300.09      282.16     20.05 o
  11   5   4        0.16        4.72     11.05 o
  12   5   4       20.54       14.30      7.51 o
  13   5   4        2.80        5.92      5.76 o
   0   6   4        0.60       -0.82      3.92 o
   1   6   4       31.38       37.21      3.55 o
   2   6   4       51.67       53.06      4.04 o
   3   6   4     1179.07     1141.98     14.92 o
   4   6   4        4.98        1.61      2.33 o
   5   6   4        9.14        7.37      3.63 o
   6   6   4       80.01       83.72      7.45 o
   7   6   4       72.91       72.73      7.21 o
   8   6   4      127.62      127.54     12.40 o
   9   6   4       77.31       86.52     11.63 o
  10   6   4       79.11       76.88     21.67 o
  11   6   4        0.92       -1.10      4.82 o
  12   6   4        0.06        6.59      6.51 o
   1   7   4        1.73        3.65      3.78 o
   2   7   4        5.39        3.13      2.17 o
   3   7   4       14.50       12.59      2.41 o
   4   7   4      657.38      653.53     20.21 o
   5   7   4      137.75      128.96      9.46 o
   6   7   4        4.74       14.25      7.46 o
   7   7   4       77.66       80.36     11.30 o
   8   7   4       99.91      112.22     16.93 o
   9   7   4        5.42       10.90      5.86 o
  10   7   4        5.58        1.29      6.69 o
   0   8   4       11.38       11.42      4.26 o
   1   8   4       45.20       51.49      5.75 o
   2   8   4        4.15        3.70      5.39 o
   3   8   4        1.88        0.47      3.94 o
   4   8   4        6.67        7.56      4.60 o
   5   8   4        3.25        9.45      4.45 o
   6   8   4       14.71       17.55      6.13 o
   7   8   4        2.44       -2.89      4.51 o
   1   9   4        0.97        2.41      7.47 o
   2   9   4      170.48      149.28     15.48 o
   1   1   5     6600.29     6412.91     41.40 o
   2   1   5      240.81      193.11      3.34 o
   3   1   5      263.52      238.98      3.70 o
   4   1   5      911.38      867.48      7.29 o
   5   1   5       71.15       73.84      2.69 o
   6   1   5       11.29       21.09      1.77 o
   7   1   5      469.92      433.55      7.52 o
   8   1   5       70.30       84.44      4.35 o
   9   1   5     3210.46     3134.47     47.04 o
  10   1   5      480.35      496.18     16.90 o
  11   1   5      737.13      783.86     27.84 o
  12   1   5        0.00        6.80      3.38 o
  13   1   5       47.74       70.88      7.05 o
  14   1   5        0.74        4.82      3.85 o
  15   1   5       40.93       53.89      5.82 o
  16   1   5       43.45       34.12      5.67 o
   0   2   5     5835.32     5497.18     23.89 o
   1   2   5     1357.54     1351.62     11.03 o
   2   2   5     1611.05     1664.69     14.32 o
   3   2   5      213.38      198.55      4.39 o
   4   2   5     2880.80     2954.68     18.71 o
   5   2   5      269.85      289.39      5.92 o
   6   2   5     1406.47     1483.30     13.06 o
   7   2   5     1112.20     1121.82     12.43 o
   8   2   5       72.01       62.13      4.65 o
   9   2   5      867.45      791.09     16.89 o
  10   2   5      147.14      150.39      8.14 o
  11   2   5      976.60      909.56     22.15 o
  12   2   5       23.43       35.25      7.72 o
  13   2   5        0.50        8.42      7.28 o
  14   2   5      232.38      295.26     31.18 o
  15   2   5      489.14      551.11     30.49 o
   1   3   5      294.63      263.96      6.46 o
   2   3   5     1215.16     1171.88     11.53 o
   3   3   5     1696.13     1710.78     18.95 o
   4   3   5      325.35      322.76      6.96 o
   5   3   5       11.48        4.23      1.33 o
   6   3   5      519.18      591.09      9.56 o
   7   3   5      666.44      686.49     13.33 o
   8   3   5      154.74      155.58      6.17 o
   9   3   5      467.42      486.77     12.03 o
  10   3   5      174.58      171.12      8.91 o
  11   3   5       17.88       15.01      5.49 o
  12   3   5       82.24       88.07     11.83 o
  13   3   5      616.00      612.79     31.02 o
  14   3   5        3.95        8.48      8.37 o
  15   3   5        0.27       23.27     11.98 o
   0   4   5     8756.96     8698.33    187.08 o
   1   4   5     7006.71     7141.43     86.57 o
   2   4   5     2710.77     2724.03     18.48 o
   3   4   5     4274.69     4305.25     32.40 o
   4   4   5       20.20       12.78      2.17 o
   5   4   5      136.49      132.78      5.07 o
   6   4   5      333.54      346.78      8.69 o
   7   4   5      183.81      176.84      6.53 o
   8   4   5       74.64       74.35      5.78 o
   9   4   5        4.70        7.25      3.27 o
  10   4   5       55.01       48.43     14.32 o
  11   4   5       22.41       23.13      6.67 o
  12   4   5        1.17        1.48      7.24 o
  13   4   5       44.82       59.45     10.77 o
  14   4   5       68.97       58.07     15.68 o
   1   5   5      180.31      183.96      6.33 o
   2   5   5      201.04      223.17      5.28 o
   3   5   5       31.45       32.64      4.36 o
   4   5   5      192.06      198.19      6.78 o
   5   5   5        5.01        3.81      2.30 o
   6   5   5       99.93      111.85      7.45 o
   7   5   5      287.00      287.68     10.93 o
   8   5   5        0.57       -1.21      2.49 o
   9   5   5      134.53      119.02     12.68 o
  10   5   5      118.70      125.22     13.62 o
  11   5   5       29.80       32.67      7.68 o
  12   5   5        1.01        2.35      4.71 o
  13   5   5        1.27        6.86      6.04 o
   0   6   5      167.76      192.29     14.91 o
   1   6   5       44.86       41.71      3.67 o
   2   6   5      256.85      258.15      7.93 o
   3   6   5      645.75      622.15      9.95 o
   4   6   5       26.77       26.15      3.53 o
   5   6   5        9.12        8.57      3.26 o
   6   6   5        1.16        2.32      4.03 o
   7   6   5       42.20       44.06      5.92 o
   8   6   5       56.14       57.27      6.80 o
   9   6   5      154.94      147.42     14.86 o
  10   6   5       22.94        9.54      5.34 o
  11   6   5        3.65        5.71      5.75 o
  12   6   5        0.76       -1.40      5.28 o
   1   7   5       69.21       62.13      8.10 o
   2   7   5       37.74       35.12      4.13 o
   3   7   5      153.91      147.54      7.74 o
   4   7   5       43.11       49.13      5.04 o
   5   7   5        6.46        2.84      2.58 o
   6   7   5       34.22       42.68      5.85 o
   7   7   5      340.76      330.37     21.70 o
   8   7   5       44.09       48.90     17.74 o
   9   7   5       24.91       13.37      5.54 o
  10   7   5        2.35       -0.23      4.84 o
   0   8   5        0.60        2.33      3.87 o
   1   8   5       57.49       53.44      7.68 o
   2   8   5       10.75       11.75      4.62 o
   3   8   5        3.31        1.09      4.59 o
   4   8   5       71.13       67.31      9.81 o
   5   8   5        5.00        7.79      5.26 o
   6   8   5        5.49       13.20      8.54 o
   7   8   5       35.21       36.37      9.86 o
   1   9   5       19.71       21.59     14.96 o
   2   9   5        6.52       18.46     30.31 o
   0   0   6     1551.30     1405.65     20.56 o
   1   0   6       92.80      112.51      5.56 o
   2   0   6    14478.38    14634.62     84.09 o
   3   0   6      727.01      637.79     10.26 o
   4   0   6     1015.76      909.58     13.40 o
   5   0   6      796.41      892.55     14.46 o
   6   0   6      657.09      764.15     16.23 o
   7   0   6      787.30      862.89     20.85 o
   8   0   6      325.36      305.66     10.65 o
   9   0   6      647.23      670.33     18.97 o
  10   0   6      781.26      745.89     21.32 o
  11   0   6     3787.03     3820.51     57.84 o
  12   0   6       25.57       38.86      5.92 o
  13   0   6      231.88      225.96     13.55 o
  14   0   6        0.01        6.05      4.84 o
  15   0   6       18.21       43.17      8.79 o
  16   0   6        6.31        9.54      7.27 o
   1   1   6     1686.22     1686.20     14.70 o
   2   1   6     1366.53     1248.91      9.60 o
   3   1   6       89.51       95.81      2.59 o
   4   1   6     2378.60     2298.73     14.40 o
   5   1   6     1671.89     1718.33     12.52 o
   6   1   6      443.21      555.85      7.87 o
   7   1   6     1210.52     1275.06     12.84 o
   8   1   6        3.34        4.06      1.46 o
   9   1   6      135.07      121.32      5.56 o
  10   1   6     1522.21     1498.30     25.37 o
  11   1   6      327.52      341.36     12.57 o
  12   1   6      637.27      640.15     20.94 o
  13   1   6       33.86       27.24      4.75 o
  14   1   6       51.39       53.98      5.78 o
  15   1   6       11.70        9.85      3.89 o
  16   1   6        0.67        3.82      4.08 o
   0   2   6        3.88        7.69      2.63 o
   1   2   6      389.23      393.08      7.48 o
   2   2   6     3324.59     3193.63     27.32 o
   3   2   6      792.57      838.87      9.13 o
   4   2   6      714.17      637.84      7.86 o
   5   2   6      158.56      179.82      4.66 o
   6   2   6      207.98      177.39      5.37 o
   7   2   6      677.29      771.17     11.34 o
   8   2   6      160.21      164.84      8.92 o
   9   2   6      105.65       93.42      6.05 o
  10   2   6     1240.10     1181.93     36.35 o
  11   2   6      237.46      203.27     11.36 o
  12   2   6      204.11      192.68     22.78 o
  13   2   6       45.31       28.42     11.12 o
  14   2   6       47.70       47.25     13.46 o
  15   2   6      142.11      180.67     18.08 o
   1   3   6      310.72      286.56      7.03 o
   2   3   6       91.13      100.93      3.67 o
   3   3   6       12.12       18.98      1.71 o
   4   3   6        1.21        0.84      1.08 o
   5   3   6     1317.47     1384.76     13.52 o
   6   3   6      511.80      584.51     10.03 o
   7   3   6      322.89      330.54      9.17 o
   8   3   6      376.16      357.64     14.67 o
   9   3   6      122.38      129.84      6.04 o
  10   3   6      333.92      302.89     11.48 o
  11   3   6      396.36      395.90     23.02 o
  12   3   6       19.65       32.83      7.57 o
  13   3   6       28.53       15.13      9.77 o
  14   3   6       44.43       34.59     12.45 o
  15   3   6       73.53      115.44     21.75 o
   0   4   6       52.98       37.68      4.05 o
   1   4   6     3061.81     3033.10     24.96 o
   2   4   6     4231.02     4313.05     28.78 o
   3   4   6       20.06       18.56      2.52 o
   4   4   6      549.62      529.65     10.72 o
   5   4   6       39.42       41.87      2.57 o
   6   4   6      127.34      124.23      5.26 o
   7   4   6       16.14       18.19      2.47 o
   8   4   6      256.09      274.12     10.78 o
   9   4   6        0.02       -0.01      2.52 o
  10   4   6       10.05        9.88      5.37 o
  11   4   6      150.38      150.01     14.69 o
  12   4   6        9.32       15.07      6.82 o
  13   4   6        2.39       -2.47      4.74 o
  14   4   6      254.29      269.88     32.22 o
   1   5   6      108.27      122.53      4.87 o
   2   5   6        0.01        3.52      2.99 o
   3   5   6       62.96       77.81      6.65 o
   4   5   6       60.73       53.61      3.14 o
   5   5   6      286.48      279.43     14.38 o
   6   5   6      444.68      429.87     10.69 o
   7   5   6        1.38        1.22      1.59 o
   8   5   6      592.36      583.51     19.30 o
   9   5   6        1.38        7.79      4.93 o
  10   5   6      351.25      328.72     21.83 o
  11   5   6        6.73        7.74      5.49 o
  12   5   6        2.35       -3.81     12.40 o
  13   5   6        9.63       10.79      7.59 o
   0   6   6      490.84      683.00     27.44 o
   1   6   6       20.15       21.42      2.20 o
   2   6   6       23.54       21.34      2.59 o
   3   6   6       30.17       57.55      3.66 o
   4   6   6      206.43      201.27      7.01 o
   5   6   6        0.90       -3.90      4.18 o
   6   6   6        2.37        9.32      3.55 o
   7   6   6        7.13        8.28      3.51 o
   8   6   6      302.08      264.25     19.05 o
   9   6   6       27.49       26.87      6.82 o
  10   6   6      111.20      116.83     13.96 o
  11   6   6       25.99       22.09      6.84 o
  12   6   6       54.89       70.19     13.15 o
   1   7   6       34.14       31.83      3.79 o
   2   7   6       28.19       33.59      3.89 o
   3   7   6       35.56       30.66      3.18 o
   4   7   6       18.58       17.62      2.69 o
   5   7   6      258.56      250.75     11.50 o
   6   7   6      152.77      162.11     11.11 o
   7   7   6        2.89       -0.23      5.78 o
   8   7   6      170.15      163.51     15.97 o
   9   7   6        2.06        1.20      5.73 o
  10   7   6        0.19       15.60      7.68 o
   0   8   6       11.97       11.01      9.02 o
   1   8   6       19.85       26.16     10.01 o
   2   8   6       28.73       25.59      5.96 o
   3   8   6       27.21       31.30      7.46 o
   4   8   6      165.99      185.15     15.66 o
   5   8   6       16.29       22.75     10.43 o
   6   8   6        0.92        0.09      4.18 o
   7   8   6        1.49       10.02     17.71 o
   1   1   7      545.67      510.82     13.65 o
   2   1   7      991.28     1115.67     10.91 o
   3   1   7     4125.73     4238.50     26.10 o
   4   1   7     8494.09     8607.60     41.05 o
   5   1   7       44.68       74.40      2.64 o
   6   1   7     4327.60     4683.55     29.71 o
   7   1   7      183.57      211.90      5.32 o
   8   1   7      265.88      271.66      7.69 o
   9   1   7      119.27      140.11      5.90 o
  10   1   7      735.88      741.01     15.51 o
  11   1   7       32.27       32.99      3.91 o
  12   1   7       50.18       57.10      5.93 o
  13   1   7      657.51      592.53     18.95 o
  14   1   7      104.35       93.91      7.15 o
  15   1   7        0.18        4.25      3.50 o
   0   2   7     1081.80     1212.18     22.46 o
   1   2   7     5953.80     6355.55     56.68 o
   2   2   7      142.60      139.92      4.25 o
   3   2   7        0.29        3.66      0.68 o
   4   2   7       47.49       73.84      2.80 o
   5   2   7      678.47      677.84     10.15 o
   6   2   7     3734.85     3729.27     32.28 o
   7   2   7        1.48        2.03      1.51 o
   8   2   7      514.90      504.62     12.84 o
   9   2   7       86.16       83.78      7.16 o
  10   2   7      151.07      160.49     10.97 o
  11   2   7      578.54      572.99     21.61 o
  12   2   7        7.09        3.36      5.49 o
  13   2   7       73.40       77.61     16.42 o
  14   2   7      235.85      219.60     18.84 o
  15   2   7        2.73        5.96      5.87 o
   1   3   7       89.54       85.63      2.47 o
   2   3   7      302.27      320.70      8.58 o
   3   3   7        3.01        2.44      1.10 o
   4   3   7      441.64      416.42      7.98 o
   5   3   7      281.49      321.29      6.22 o
   6   3   7      398.50      396.54      8.17 o
   7   3   7        5.00        2.40      1.76 o
   8   3   7      663.11      622.07     19.46 o
   9   3   7        3.51        7.93      3.02 o
  10   3   7       22.01       18.39      3.99 o
  11   3   7       32.36       31.53      7.03 o
  12   3   7       74.84       61.88     14.26 o
  13   3   7       37.70       31.06     11.71 o
  14   3   7      148.67      186.01     25.87 o
  15   3   7       25.89       29.24     11.17 o
   0   4   7     1292.88     1308.42     33.90 o
   1   4   7     2145.57     2144.69     19.10 o
   2   4   7       65.58       60.44      4.77 o
   3   4   7        0.48        4.76      1.48 o
   4   4   7      195.57      211.11      6.19 o
   5   4   7       22.20       27.18      2.69 o
   6   4   7      752.51      745.65     12.34 o
   7   4   7       23.50       22.79      2.75 o
   8   4   7       77.03       65.31      4.66 o
   9   4   7       88.10       85.19      7.50 o
  10   4   7      138.73      114.50     12.61 o
  11   4   7      156.52      156.30     15.08 o
  12   4   7        1.52        1.95      5.55 o
  13   4   7       48.46       46.36      9.81 o
  14   4   7      388.35      381.81     38.07 o
   1   5   7      464.82      435.25      9.87 o
   2   5   7       32.81       38.37      3.08 o
   3   5   7     1540.67     1548.07     15.22 o
   4   5   7       33.69       32.00      3.10 o
   5   5   7      344.42      344.09      9.29 o
   6   5   7      151.28      132.23      7.64 o
   7   5   7        2.75       -0.90      1.84 o
   8   5   7       75.28       70.17     10.57 o
   9   5   7      193.25      178.87     15.44 o
  10   5   7        7.71        6.73      4.53 o
  11   5   7       17.22       12.94      5.90 o
  12   5   7        8.61       20.76      7.27 o
  13   5   7       69.53       74.81     12.44 o
   0   6   7      423.74      423.32     17.29 o
   1   6   7       30.96       28.52      2.49 o
   2   6   7      103.08      102.68      5.06 o
   3   6   7      311.86      311.47      8.74 o
   4   6   7      235.71      241.00      7.91 o
   5   6   7       81.71       84.41      6.70 o
   6   6   7       28.60       28.79      4.59 o
   7   6   7       45.09       47.56     10.54 o
   8   6   7      116.75      134.05     13.80 o
   9   6   7      113.91      109.29     13.20 o
  10   6   7        4.74       -1.22      4.71 o
  11   6   7        0.68        5.34     11.25 o
   1   7   7        6.62        8.96      2.62 o
   2   7   7       15.89       16.50      2.66 o
   3   7   7       91.53      100.02      6.40 o
   4   7   7       11.84       17.72      3.36 o
   5   7   7        0.00        2.46      2.87 o
   6   7   7        1.51        5.37      3.68 o
   7   7   7      366.46      382.44     33.05 o
   8   7   7       33.75       38.85      9.32 o
   9   7   7       71.61       80.80     11.92 o
   0   8   7       17.08       25.65     11.61 o
   1   8   7        0.81       14.56      6.77 o
   2   8   7       52.85       30.76     11.55 o
   3   8   7      428.35      410.33     36.10 o
   4   8   7      406.60      385.70     28.87 o
   5   8   7      128.44      102.08     12.21 o
   6   8   7       10.24        4.05     11.28 o
   7   8   7       10.93        6.90      6.32 o
   0   0   8    22424.38    20508.51    513.98 o
   1   0   8      970.54      825.30     19.71 o
   2   0   8     3379.87     3382.03     44.45 o
   3   0   8     1381.49     1302.68     22.08 o
   4   0   8      294.75      280.43      7.98 o
   5   0   8      911.41      964.09     23.68 o
   6   0   8       73.33       71.09      4.90 o
   7   0   8     2907.57     2926.95     36.99 o
   8   0   8        0.44       10.85      3.64 o
   9   0   8        7.17        1.79      2.77 o
  10   0   8     2023.01     1837.90     27.53 o
  11   0   8      391.51      353.35     14.92 o
  12   0   8        2.17       10.87      3.69 o
  13   0   8      125.67      126.62      9.98 o
  14   0   8       32.31       39.19      6.59 o
  15   0   8        1.50        6.77     11.70 o
   1   1   8       98.01       83.76      4.90 o
   2   1   8      384.35      356.07      6.56 o
   3   1   8        0.33        2.70      0.98 o
   4   1   8      151.17      138.66      3.67 o
   5   1   8      223.91      236.23      4.80 o
   6   1   8     5838.20     6205.94     48.31 o
   7   1   8       14.08       16.59      1.70 o
   8   1   8       63.37       54.52      3.68 o
   9   1   8      787.00      750.71     13.34 o
  10   1   8       20.01       22.36      3.34 o
  11   1   8      363.55      336.36     10.33 o
  12   1   8      188.73      182.34     10.11 o
  13   1   8      166.38      169.38     10.31 o
  14   1   8        0.06        5.03      3.20 o
  15   1   8        6.70        5.72      3.17 o
   0   2   8     1587.62     1432.49     21.41 o
   1   2   8     3718.39     3772.27     49.69 o
   2   2   8       27.49       16.82      1.98 o
   3   2   8     2682.61     2677.25     20.40 o
   4   2   8     2546.55     2644.47     20.55 o
   5   2   8       39.83       50.26      3.41 o
   6   2   8      314.33      403.26      8.21 o
   7   2   8      523.04      545.67     12.58 o
   8   2   8        0.02        0.68      2.97 o
   9   2   8      189.54      166.34      8.53 o
  10   2   8      245.68      252.50     13.72 o
  11   2   8      252.54      245.53     14.12 o
  12   2   8      127.65      117.54     18.51 o
  13   2   8      154.02      118.86     19.01 o
  14   2   8       71.43       85.20     25.55 o
  15   2   8        2.66        5.84      4.96 o
   1   3   8     3691.01     3868.41     46.14 o
   2   3   8       98.14      108.00      4.33 o
   3   3   8     1585.84     1543.40     17.17 o
   4   3   8      564.54      574.26      9.13 o
   5   3   8      113.38      117.07      4.22 o
   6   3   8     1809.22     1736.80     18.09 o
   7   3   8      373.23      350.36     10.11 o
   8   3   8       43.37       41.98      5.49 o
   9   3   8     1119.23     1045.76     34.00 o
  10   3   8       90.66      105.49     10.39 o
  11   3   8        9.98       16.56      8.36 o
  12   3   8       54.70       46.92     12.73 o
  13   3   8       58.55       57.17     14.39 o
  14   3   8        5.49       12.06      9.83 o
   0   4   8      115.30      146.54      6.52 o
   1   4   8       44.60       50.16      2.25 o
   2   4   8      341.63      313.64     13.61 o
   3   4   8       11.85       11.66      1.86 o
   4   4   8        4.91        9.16      1.73 o
   5   4   8       57.18       50.01      3.42 o
   6   4   8      110.24      106.22      5.54 o
   7   4   8      781.66      791.62     14.85 o
   8   4   8      483.27      472.35     11.81 o
   9   4   8       20.35       14.73      5.53 o
  10   4   8       52.31       61.19      9.79 o
  11   4   8      190.76      192.38     16.89 o
  12   4   8       18.42       19.71      7.27 o
  13   4   8       85.62       66.88     16.80 o
  14   4   8      191.70      218.07     30.02 o
   1   5   8       59.72       65.21      3.45 o
   2   5   8      239.76      221.83      5.68 o
   3   5   8       98.83       94.19      3.87 o
   4   5   8      154.98      144.58      4.36 o
   5   5   8       63.68       56.50      3.00 o
   6   5   8      118.14      104.29      5.46 o
   7   5   8     1621.20     1607.38     24.35 o
   8   5   8       95.50      106.01     12.09 o
   9   5   8      143.62      144.95     14.35 o
  10   5   8       29.33       34.62      7.83 o
  11   5   8        0.19       -2.91      6.72 o
  12   5   8       12.05        3.39      5.45 o
  13   5   8       20.09       26.76      7.81 o
   0   6   8      144.96      135.16     14.20 o
   1   6   8      430.34      419.32      9.18 o
   2   6   8      819.14      775.06     13.29 o
   3   6   8     1267.69     1264.62     16.99 o
   4   6   8      110.75      117.95      5.38 o
   5   6   8       30.98       34.66      3.77 o
   6   6   8       57.01       55.56      9.40 o
   7   6   8      236.47      252.53     18.13 o
   8   6   8      149.57      165.22     15.20 o
   9   6   8       71.00       66.20     12.19 o
  10   6   8       61.68       59.23     10.25 o
  11   6   8       23.98       10.57      5.25 o
   1   7   8       18.19       13.52      3.75 o
   2   7   8      154.26      149.43      7.65 o
   3   7   8      155.15      157.46      8.05 o
   4   7   8       54.48       50.31      5.03 o
   5   7   8        0.19       -0.52      3.38 o
   6   7   8       28.58       25.72      4.32 o
   7   7   8       25.71       20.93      8.56 o
   8   7   8       40.64       44.53      8.84 o
   9   7   8        1.84        0.29      5.85 o
   0   8   8       30.81      118.63     20.31 o
   1   8   8       43.43       67.91     11.74 o
   2   8   8        0.00       -4.18      8.98 o
   3   8   8        4.05      -10.38     10.38 o
   4   8   8        7.15       24.25     10.28 o
   5   8   8       30.00        8.96      7.62 o
   6   8   8        0.55        3.35     17.63 o
   1   1   9        0.14        2.20      1.48 o
   2   1   9     1764.48     1797.69     17.49 o
   3   1   9     4131.58     4257.60     22.53 o
   4   1   9      226.73      286.57      5.57 o
   5   1   9      820.69      912.50     11.78 o
   6   1   9      884.60      905.21     11.12 o
   7   1   9       14.29       25.35      2.49 o
   8   1   9      206.90      197.90      6.54 o
   9   1   9      208.83      200.26      8.84 o
  10   1   9      154.60      162.70      6.82 o
  11   1   9     1637.55     1572.76     22.10 o
  12   1   9        0.13        5.10      2.90 o
  13   1   9        0.03        0.60      2.97 o
  14   1   9        3.37        7.64      3.16 o
  15   1   9        2.41       10.01      4.28 o
   0   2   9     1437.18     1577.94     20.15 o
   1   2   9     4198.56     4317.95     31.08 o
   2   2   9      845.30      834.71     13.65 o
   3   2   9      209.63      268.06      6.78 o
   4   2   9        3.71       10.45      1.05 o
   5   2   9     1583.66     1743.33     17.76 o
   6   2   9      443.85      433.64     10.66 o
   7   2   9       96.97       80.78      6.51 o
   8   2   9      108.98       90.72      9.91 o
   9   2   9      559.84      581.64     21.97 o
  10   2   9      373.08      337.99     28.32 o
  11   2   9       54.10       41.82     10.96 o
  12   2   9      242.45      256.80     26.76 o
  13   2   9      110.82      112.20     13.72 o
  14   2   9        3.74       22.06      7.61 o
  15   2   9        5.57       11.95      7.14 o
   1   3   9      373.68      378.05      9.56 o
   2   3   9      251.74      303.37      7.51 o
   3   3   9      542.42      606.83      9.32 o
   4   3   9      997.25      982.55     12.70 o
   5   3   9       16.40       22.56      2.06 o
   6   3   9      874.94      825.65     12.20 o
   7   3   9        0.45        0.84      2.52 o
   8   3   9       78.09       74.23      5.26 o
   9   3   9      260.68      273.61     25.69 o
  10   3   9      857.16      819.32     46.03 o
  11   3   9      279.34      287.60     28.73 o
  12   3   9       12.57       34.43     12.34 o
  13   3   9       39.24       32.27     11.92 o
  14   3   9      117.37      111.36     19.60 o
   0   4   9      449.96      526.30     11.89 o
   1   4   9        5.21        4.79      2.54 o
   2   4   9      256.19      246.48     10.76 o
   3   4   9      740.07      724.42     14.13 o
   4   4   9      161.61      160.30      6.30 o
   5   4   9      155.84      145.95      4.85 o
   6   4   9      532.40      483.88     10.48 o
   7   4   9      187.43      184.69      7.10 o
   8   4   9      700.79      743.56     17.85 o
   9   4   9      748.17      700.70     29.37 o
  10   4   9       94.68       90.01     11.32 o
  11   4   9      183.18      182.77     24.31 o
  12   4   9        5.84       -8.26     10.39 o
  13   4   9        6.79       13.92     11.02 o
   1   5   9      527.55      519.69      9.91 o
   2   5   9       22.45       17.24      1.90 o
   3   5   9       71.07       76.26      7.48 o
   4   5   9      516.92      474.73     13.10 o
   5   5   9      133.74      122.28      4.12 o
   6   5   9       46.50       40.23      2.93 o
   7   5   9      755.55      756.41     19.15 o
   8   5   9        3.33        2.87      4.06 o
   9   5   9      516.53      448.06     24.63 o
  10   5   9       11.01       15.43      8.48 o
  11   5   9       33.95       47.43     12.27 o
  12   5   9        5.76       10.82      6.02 o
   0   6   9       93.13      251.56     20.94 o
   1   6   9       47.39       40.78      2.91 o
   2   6   9      559.00      556.44     10.77 o
   3   6   9      204.60      266.95      7.74 o
   4   6   9      206.04      195.59      6.22 o
   5   6   9      744.25      778.95     20.30 o
   6   6   9       21.43       39.18      6.07 o
   7   6   9       87.51       90.69      9.11 o
   8   6   9        3.53       -2.61      4.59 o
   9   6   9       26.29       30.79     11.41 o
  10   6   9       68.07       70.69     22.11 o
  11   6   9      105.56       97.63     13.21 o
   1   7   9        1.02        3.63      2.21 o
   2   7   9       11.25       18.01      3.07 o
   3   7   9      163.30      157.23      8.22 o
   4   7   9        0.33        2.90      2.45 o
   5   7   9       12.69       12.95      4.61 o
   6   7   9       82.43       82.68      6.62 o
   7   7   9       20.78       17.29      4.41 o
   8   7   9      227.79      248.28     19.60 o
   9   7   9       49.58       47.78      8.90 o
   0   8   9      151.73      147.64     23.03 o
   1   8   9      191.15      190.20     24.98 o
   2   8   9       68.81       79.99     17.19 o
   3   8   9       13.48       10.39      8.72 o
   4   8   9        3.73       -1.06      5.49 o
   5   8   9      114.65      118.24     20.99 o
   6   8   9        3.90       19.11     11.67 o
   0   0  10    15877.00    16501.14    110.80 o
   1   0  10    11452.16    11349.23     64.53 o
   2   0  10     1073.22      989.33     12.24 o
   3   0  10     2438.48     2319.40     26.84 o
   4   0  10     4645.07     5256.39     58.67 o
   5   0  10      507.60      583.84     15.17 o
   6   0  10     7094.75     7441.15     85.66 o
   7   0  10       41.41       61.04      6.05 o
   8   0  10       69.31       78.77      5.88 o
   9   0  10       77.87       87.32      7.48 o
  10   0  10      124.22      103.09      7.72 o
  11   0  10      317.49      333.25     14.36 o
  12   0  10      336.88      341.79     15.38 o
  13   0  10      466.87      384.31     17.09 o
  14   0  10      100.53       89.11      8.82 o
  15   0  10       69.40      104.20     17.01 o
   1   1  10      530.30      545.03      8.72 o
   2   1  10      330.19      355.78      8.28 o
   3   1  10      177.63      195.17      5.46 o
   4   1  10        5.13        7.51      1.28 o
   5   1  10      232.64      245.52      5.75 o
   6   1  10     1293.94     1402.79     17.00 o
   7   1  10      106.49      129.67      4.53 o
   8   1  10        0.00        2.00      1.83 o
   9   1  10       71.21       72.21      4.48 o
  10   1  10        3.09        1.14      1.83 o
  11   1  10       36.59       24.62      3.17 o
  12   1  10      294.20      283.39     11.15 o
  13   1  10       11.75        7.37      3.70 o
  14   1  10       86.70       81.29      8.27 o
  15   1  10       58.75       81.13      8.15 o
   0   2  10     2566.41     2656.55     22.19 o
   1   2  10      628.90      611.47     12.21 o
   2   2  10      993.37     1033.75     16.43 o
   3   2  10      643.45      621.27     10.63 o
   4   2  10      101.91      109.89      3.93 o
   5   2  10      624.88      716.22     11.91 o
   6   2  10      222.66      228.58      8.51 o
   7   2  10        1.94        0.32      3.05 o
   8   2  10      107.06      101.04      7.60 o
   9   2  10        0.01       -2.34      3.49 o
  10   2  10      147.90      127.65     11.08 o
  11   2  10      125.57      102.25     16.44 o
  12   2  10      107.41      108.59     17.85 o
  13   2  10        7.33       12.32      6.07 o
  14   2  10        4.75        2.33      5.38 o
  15   2  10        3.34       12.07      6.82 o
   1   3  10      120.24      128.25      5.76 o
   2   3  10     2706.41     2707.44     27.41 o
   3   3  10     1977.93     2021.48     19.40 o
   4   3  10       41.36       36.58      3.20 o
   5   3  10        1.56        1.21      1.38 o
   6   3  10      227.12      209.43      7.93 o
   7   3  10      157.89      135.20      7.98 o
   8   3  10      222.30      232.75     13.37 o
   9   3  10       85.60       76.53     14.00 o
  10   3  10       44.34       49.88     11.82 o
  11   3  10      145.15      147.94     20.50 o
  12   3  10       56.60       59.31     14.34 o
  13   3  10        0.07       -4.53      7.21 o
  14   3  10        4.57       -7.85      7.85 o
   0   4  10     1011.38     1052.90     29.92 o
   1   4  10      116.70      122.94      4.01 o
   2   4  10        3.55        8.47      4.49 o
   3   4  10      447.05      467.43     12.54 o
   4   4  10      287.05      282.54      7.93 o
   5   4  10        5.45        2.55      2.57 o
   6   4  10        1.49        0.32      1.21 o
   7   4  10      974.68      997.55     15.69 o
   8   4  10        8.84       15.74      3.38 o
   9   4  10      229.08      177.30     15.16 o
  10   4  10        3.97        0.96      6.95 o
  11   4  10        1.48       -5.33      7.92 o
  12   4  10       62.11       53.12     13.19 o
  13   4  10      124.62      156.56     24.17 o
   1   5  10      253.23      248.52      6.11 o
   2   5  10      178.46      178.73      4.17 o
   3   5  10      289.65      304.14      8.43 o
   4   5  10       17.93       20.85      2.84 o
   5   5  10       76.85       68.47      4.04 o
   6   5  10        6.78        6.83      2.22 o
   7   5  10       39.18       45.54      6.74 o
   8   5  10      547.20      539.63     21.46 o
   9   5  10       76.31       88.61     11.59 o
  10   5  10       36.06       41.00      8.88 o
  11   5  10       60.79       67.60     15.23 o
  12   5  10       90.09       93.41     19.74 o
   0   6  10      390.16      399.37     14.39 o
   1   6  10        6.06        6.44      1.93 o
   2   6  10       27.19       23.40      5.57 o
   3   6  10        3.15        5.43      2.43 o
   4   6  10      298.60      302.51     11.21 o
   5   6  10      260.34      256.67     11.94 o
   6   6  10       28.64       23.45      5.02 o
   7   6  10       41.85       51.04      7.02 o
   8   6  10       43.95       51.93      8.78 o
   9   6  10       44.65       52.20      9.05 o
  10   6  10       55.91       93.93     12.92 o
  11   6  10        2.40        1.23      9.86 o
   1   7  10       22.49       25.07      7.51 o
   2   7  10       19.84       18.71      3.03 o
   3   7  10       19.40       21.00      3.63 o
   4   7  10      260.90      239.81     10.47 o
   5   7  10       41.57       35.16      4.46 o
   6   7  10      135.22      130.04      8.29 o
   7   7  10      360.66      343.31     17.38 o
   8   7  10       13.09       12.22      6.00 o
   9   7  10        1.49        6.48      5.11 o
   0   8  10        5.30       44.20     14.26 o
   1   8  10        5.44       11.01     10.16 o
   2   8  10       16.22        6.98      7.95 o
   3   8  10       29.12       26.89      7.70 o
   4   8  10        8.83       11.97      6.19 o
   5   8  10        8.75        2.82      8.38 o
   6   8  10       34.88       43.62     13.39 o
   1   1  11      223.86      212.53      5.20 o
   2   1  11       37.88       60.58      3.40 o
   3   1  11      228.88      241.17      6.82 o
   4   1  11       56.33       73.95      3.30 o
   5   1  11      973.40      960.90     12.04 o
   6   1  11     1684.49     1699.55     18.50 o
   7   1  11     2365.09     2294.46     22.07 o
   8   1  11     1203.29     1145.80     15.99 o
   9   1  11      329.72      329.57      9.09 o
  10   1  11      181.89      165.96      7.68 o
  11   1  11      117.20      108.36      6.59 o
  12   1  11       70.85       75.57      5.89 o
  13   1  11       41.16       37.22      5.09 o
  14   1  11        5.29        8.21      4.44 o
  15   1  11        0.59       -1.76      4.33 o
   0   2  11      131.40       84.72      5.28 o
   1   2  11       78.30       68.35      4.51 o
   2   2  11      671.37      655.48     13.48 o
   3   2  11      227.15      232.31      6.71 o
   4   2  11       61.29       59.88      2.67 o
   5   2  11      295.68      318.33      6.47 o
   6   2  11      338.77      356.82      8.33 o
   7   2  11      814.07      802.97     19.76 o
   8   2  11      962.53      989.08     23.42 o
   9   2  11      616.82      567.52     18.80 o
  10   2  11       26.57       30.54     10.35 o
  11   2  11       18.86       25.58      8.93 o
  12   2  11       15.84       19.07     10.90 o
  13   2  11       47.76       70.14     11.02 o
  14   2  11       23.18       25.55      8.03 o
   1   3  11      156.81      153.90      6.43 o
   2   3  11      766.81      783.10     14.08 o
   3   3  11       32.14       36.93      3.51 o
   4   3  11      181.09      177.54      5.17 o
   5   3  11      742.49      691.21     11.26 o
   6   3  11      539.98      564.72     13.15 o
   7   3  11      789.63      743.81     18.11 o
   8   3  11     1149.94     1072.85     23.86 o
   9   3  11       22.85       30.33      7.74 o
  10   3  11       32.78       40.16     11.78 o
  11   3  11      288.95      256.78     27.60 o
  12   3  11        1.43        6.58      7.00 o
  13   3  11        0.12        3.94      8.36 o
  14   3  11        1.20       -1.30      7.20 o
   0   4  11        3.51        0.38      4.10 o
   1   4  11        7.35       10.99      1.78 o
   2   4  11       10.77       11.04      6.43 o
   3   4  11      293.87      292.81     12.36 o
   4   4  11      708.81      701.78     12.74 o
   5   4  11      241.65      238.94      7.31 o
   6   4  11      118.63      115.97      6.53 o
   7   4  11      434.09      430.03      9.72 o
   8   4  11       95.31       97.73     12.02 o
   9   4  11       93.99       96.74     12.18 o
  10   4  11      171.92      158.46     22.25 o
  11   4  11      117.09      104.31     18.59 o
  12   4  11       81.28       86.39     18.76 o
  13   4  11       48.31       56.80     15.56 o
   1   5  11      270.06      262.74      9.37 o
   2   5  11       30.81       33.93      2.35 o
   3   5  11        6.79       15.45      5.47 o
   4   5  11      134.75      147.15      8.01 o
   5   5  11        9.38        9.61      2.96 o
   6   5  11      338.11      305.19     11.72 o
   7   5  11      262.61      257.97     14.47 o
   8   5  11       22.92       31.30      6.42 o
   9   5  11       23.95       26.85      6.93 o
  10   5  11       53.10       72.43     16.95 o
  11   5  11      163.20      186.08     26.13 o
  12   5  11        7.16       13.45     10.43 o
   0   6  11      110.82      109.17      7.06 o
   1   6  11       40.73       39.87      4.23 o
   2   6  11      521.44      504.29     13.79 o
   3   6  11       78.21       79.71      5.80 o
   4   6  11       66.16       76.09      6.46 o
   5   6  11       35.48       31.16      4.59 o
   6   6  11      190.49      196.32     12.66 o
   7   6  11       68.39       67.70      7.92 o
   8   6  11      404.78      422.17     19.92 o
   9   6  11        6.45       -2.53      8.00 o
  10   6  11       27.07       30.73      9.52 o
   1   7  11       26.86       17.82     18.72 o
   2   7  11       32.84       34.60      6.10 o
   3   7  11      152.51      144.55      9.92 o
   4   7  11      269.29      250.38     10.84 o
   5   7  11        1.69        4.20      2.61 o
   6   7  11       33.09       37.35      4.92 o
   7   7  11      124.49      127.87      9.57 o
   8   7  11       20.46       35.26      8.78 o
   0   8  11        1.20       15.29     11.43 o
   1   8  11       11.01        1.56      7.55 o
   2   8  11      187.27      195.16     27.06 o
   3   8  11      261.67      240.67     19.94 o
   4   8  11      199.00      172.66     23.89 o
   5   8  11        6.57       -2.20     10.61 o
   0   0  12    16603.30    17074.23     81.75 o
   1   0  12      626.03      636.74     14.64 o
   2   0  12       49.62       58.08      3.74 o
   3   0  12      251.05      336.41     11.20 o
   4   0  12     2072.57     2231.45     29.93 o
   5   0  12     3888.40     4110.20     33.30 o
   6   0  12        5.52       12.53      2.76 o
   7   0  12        6.52        3.55      3.72 o
   8   0  12     1337.28     1304.03     23.85 o
   9   0  12        0.18       12.52      4.71 o
  10   0  12       16.59        6.10      2.96 o
  11   0  12      108.81      100.17      7.98 o
  12   0  12        1.24       30.52      5.38 o
  13   0  12       85.78       84.49      8.10 o
  14   0  12        0.03        1.52      4.92 o
  15   0  12       43.57       53.69      9.75 o
   1   1  12       27.42       32.14      3.11 o
   2   1  12      780.16      835.30     12.33 o
   3   1  12     1469.93     1488.64     16.92 o
   4   1  12        3.56        4.87      1.34 o
   5   1  12      838.20      816.61      9.94 o
   6   1  12       50.11       36.99      2.72 o
   7   1  12       46.00       54.29      3.89 o
   8   1  12       88.02       74.97      5.59 o
   9   1  12        5.73        7.05      1.81 o
  10   1  12        0.01        0.89      2.09 o
  11   1  12      124.42      141.27      7.45 o
  12   1  12      121.75      114.70      7.05 o
  13   1  12       12.25        5.38      3.95 o
  14   1  12       38.83       20.75      9.95 o
  15   1  12       98.06      159.80     14.04 o
   0   2  12     1616.09     1780.37     20.68 o
   1   2  12      135.32      124.66      4.15 o
   2   2  12     1170.25     1193.54     18.66 o
   3   2  12      666.84      699.77      8.49 o
   4   2  12      989.28     1086.14     11.20 o
   5   2  12       75.71       78.33      3.37 o
   6   2  12     1465.97     1438.88     17.93 o
   7   2  12        2.70       10.88      3.98 o
   8   2  12      481.97      504.02     16.77 o
   9   2  12        2.07        3.71      4.44 o
  10   2  12      447.82      391.96     30.90 o
  11   2  12        0.56       -1.94      6.85 o
  12   2  12      168.80      145.56     15.05 o
  13   2  12       51.14       36.97      8.48 o
  14   2  12        5.98       13.66     14.08 o
   1   3  12        1.60        6.66      2.13 o
   2   3  12        1.02       -0.30      1.66 o
   3   3  12     1580.01     1605.94     22.25 o
   4   3  12      119.33      131.08      3.97 o
   5   3  12        2.10        1.16      2.64 o
   6   3  12      259.86      265.50     10.75 o
   7   3  12     2597.95     2528.83     29.13 o
   8   3  12      666.43      671.95     18.77 o
   9   3  12       38.42       38.10      8.00 o
  10   3  12      196.46      193.25     23.22 o
  11   3  12      131.75      121.21     19.15 o
  12   3  12        5.30       28.98     10.59 o
  13   3  12        0.03       12.02     10.78 o
  14   3  12        6.38       21.65      7.34 o
   0   4  12      585.78      589.59     24.15 o
   1   4  12       35.10       43.79      3.31 o
   2   4  12      290.25      290.03      8.60 o
   3   4  12       10.82       11.18      6.40 o
   4   4  12        0.00       45.66      7.24 o
   5   4  12     1415.57     1395.24     18.61 o
   6   4  12      317.21      307.14     10.03 o
   7   4  12      416.79      429.20     10.44 o
   8   4  12      174.12      185.18     16.37 o
   9   4  12      132.72      156.19     15.40 o
  10   4  12        0.81       21.85     11.23 o
  11   4  12       70.11       62.45     14.93 o
  12   4  12        3.92        3.12      8.09 o
  13   4  12        2.34        1.08      6.54 o
   1   5  12      152.01      148.99     10.70 o
   2   5  12       60.11       69.64      4.92 o
   3   5  12     1801.82     1729.52     26.04 o
   4   5  12        5.88       11.78      3.13 o
   5   5  12       71.17       73.78      6.25 o
   6   5  12      495.54      485.33     19.09 o
   7   5  12       58.94       62.78     10.18 o
   8   5  12      384.73      423.22     25.29 o
   9   5  12      214.87      215.95     19.04 o
  10   5  12       35.88       46.33     13.87 o
  11   5  12      146.45      182.38     25.94 o
  12   5  12      103.65      143.96     23.22 o
   0   6  12       30.36       71.00      9.93 o
   1   6  12      175.78      180.11     12.34 o
   2   6  12      235.93      264.73     10.03 o
   3   6  12      109.96      137.44      7.56 o
   4   6  12        0.98        2.31      2.96 o
   5   6  12      142.34      144.43     10.53 o
   6   6  12        0.59       -0.94      3.10 o
   7   6  12        2.00       -1.64      3.99 o
   8   6  12       87.45       95.11      9.99 o
   9   6  12       25.76       21.45     10.96 o
  10   6  12        0.09        5.94     10.30 o
   1   7  12       29.83       38.02     10.22 o
   2   7  12       14.26       10.35      3.65 o
   3   7  12       99.41      103.35      9.86 o
   4   7  12       30.02       41.89      6.05 o
   5   7  12      163.80      172.60     11.08 o
   6   7  12      136.71      142.98      8.95 o
   7   7  12       23.13       23.09      4.87 o
   8   7  12       23.80       15.12     10.68 o
   0   8  12        1.99      102.37     20.97 o
   1   8  12        8.56       13.56      7.04 o
   2   8  12        6.39       -0.51      5.48 o
   3   8  12       51.15       48.41      7.54 o
   4   8  12       27.05       77.24      9.43 o
   1   1  13       84.66       68.40      4.36 o
   2   1  13     2787.10     2979.15     35.57 o
   3   1  13     2923.30     3017.46     25.73 o
   4   1  13        2.84        6.93      1.55 o
   5   1  13      113.10       96.13      3.93 o
   6   1  13      601.19      594.98      9.48 o
   7   1  13      509.19      465.24     11.51 o
   8   1  13       16.06       17.24      2.86 o
   9   1  13     1874.63     1831.56     24.20 o
  10   1  13       49.28       36.04      4.76 o
  11   1  13       59.09       45.16      5.63 o
  12   1  13       62.71       73.17      7.14 o
  13   1  13       55.04       63.72      7.29 o
  14   1  13        0.73       -1.15      5.74 o
   0   2  13     2984.63     2983.04     28.36 o
   1   2  13       54.18       57.86      4.14 o
   2   2  13      152.33      160.95      3.88 o
   3   2  13     1112.15     1007.80     12.19 o
   4   2  13     2488.20     2550.20     20.12 o
   5   2  13       36.23       37.14      2.48 o
   6   2  13      152.69      165.33      5.88 o
   7   2  13     1007.52      985.59     21.89 o
   8   2  13       50.05       54.03      5.05 o
   9   2  13        9.10       11.66      5.48 o
  10   2  13       27.08       18.42      8.74 o
  11   2  13      152.38      171.62     15.42 o
  12   2  13       80.51       77.31     11.07 o
  13   2  13       13.53       24.99     12.89 o
  14   2  13        4.94        3.53      5.37 o
   1   3  13      112.06      100.62      5.16 o
   2   3  13        0.53        0.74      2.06 o
   3   3  13      679.65      689.01     15.02 o
   4   3  13       90.74       86.68      3.35 o
   5   3  13      852.02      837.41     12.07 o
   6   3  13      256.26      239.03     10.54 o
   7   3  13      168.50      164.61     11.04 o
   8   3  13      208.88      204.85     10.51 o
   9   3  13      216.42      227.77     17.74 o
  10   3  13       60.60       46.46     11.80 o
  11   3  13      298.17      270.63     28.97 o
  12   3  13       77.91       73.33     16.77 o
  13   3  13        2.73       15.08      8.98 o
   0   4  13        1.39        7.08      4.77 o
   1   4  13       93.21       97.46      4.96 o
   2   4  13      341.16      365.14     10.01 o
   3   4  13      737.04      738.14     15.37 o
   4   4  13       25.54       32.71      7.01 o
   5   4  13      119.01      122.65      5.33 o
   6   4  13        5.17        4.63      2.02 o
   7   4  13      148.59      136.02      9.87 o
   8   4  13      788.69      832.25     34.15 o
   9   4  13       51.48       42.20      8.99 o
  10   4  13       24.63       40.96     13.10 o
  11   4  13       38.29       33.42     11.46 o
  12   4  13      424.07      493.79     42.16 o
  13   4  13       47.62       41.09     12.80 o
   1   5  13        0.56       -2.79      2.79 o
   2   5  13       16.57       23.06      3.27 o
   3   5  13       10.96       25.64      5.52 o
   4   5  13       31.80       38.31      5.12 o
   5   5  13       25.55       23.73      6.84 o
   6   5  13      199.93      197.49     16.48 o
   7   5  13      146.63      167.31     15.56 o
   8   5  13      416.17      375.06     24.44 o
   9   5  13       24.33       28.41      8.54 o
  10   5  13       10.66        5.19      7.04 o
  11   5  13       17.70       36.94     12.69 o
   0   6  13        0.29       -1.20      5.49 o
   1   6  13        0.27        0.41      3.40 o
   2   6  13      135.86      134.01      9.71 o
   3   6  13      206.71      212.71     10.82 o
   4   6  13        2.26       13.13      4.25 o
   5   6  13       44.03       26.16     23.55 o
   6   6  13      215.32      230.35     19.00 o
   7   6  13      172.87      164.89     16.37 o
   8   6  13        5.92        8.39      5.44 o
   9   6  13        0.01       -2.20      9.15 o
  10   6  13       77.39      118.48     22.72 o
   1   7  13       30.93       22.34      6.24 o
   2   7  13       53.35       40.07      5.57 o
   3   7  13      105.24       98.19      8.60 o
   4   7  13       54.70       51.26      6.52 o
   5   7  13        0.19        0.97      3.28 o
   6   7  13        0.45        7.57      3.95 o
   7   7  13       38.42       41.89      7.48 o
   8   7  13       15.88       32.40     15.96 o
   0   8  13      215.21      201.87     27.97 o
   1   8  13       56.34       51.86     18.10 o
   2   8  13       53.79       47.84      7.66 o
   3   8  13        9.79        4.77      5.13 o
   4   8  13        2.84       -4.43      4.78 o
   0   0  14      138.63      118.07     14.04 o
   1   0  14     1189.54     1280.68     22.28 o
   2   0  14     2147.38     2102.45     57.09 o
   3   0  14      548.84      568.93     20.13 o
   4   0  14       62.38       63.26      3.46 o
   5   0  14       96.67      125.44      7.07 o
   6   0  14      264.67      285.31     10.73 o
   7   0  14        2.40        5.13      3.60 o
   8   0  14     3386.86     3248.76     82.97 o
   9   0  14      297.96      322.91     10.92 o
  10   0  14       11.05        9.44      2.90 o
  11   0  14      335.17      316.86     14.30 o
  12   0  14        1.26       -4.83      4.83 o
  13   0  14        2.30        0.39      4.16 o
  14   0  14       35.28       67.73     12.71 o
   1   1  14      185.88      191.44      6.33 o
   2   1  14      718.34      738.49     14.99 o
   3   1  14      280.18      281.70      8.96 o
   4   1  14      190.88      185.80      5.58 o
   5   1  14     1306.74     1236.54     14.05 o
   6   1  14       39.83       29.56      2.67 o
   7   1  14      246.45      220.51      8.25 o
   8   1  14       65.16       60.80      4.74 o
   9   1  14       16.36       10.86      2.85 o
  10   1  14       93.22       78.74      6.88 o
  11   1  14      182.20      182.46     10.67 o
  12   1  14       25.03       22.35      4.43 o
  13   1  14       20.52       12.19      3.52 o
  14   1  14        2.43        7.03      5.44 o
   0   2  14     2779.78     2690.94     28.21 o
   1   2  14       10.77       13.07      1.98 o
   2   2  14       14.57       14.37      1.40 o
   3   2  14       45.23       37.32      2.74 o
   4   2  14      119.79      133.34      4.85 o
   5   2  14      249.63      248.06      6.20 o
   6   2  14        7.09        4.82      2.00 o
   7   2  14      605.51      627.05     15.58 o
   8   2  14      618.09      597.66     18.35 o
   9   2  14      152.24      170.59     15.13 o
  10   2  14      372.71      328.80     17.18 o
  11   2  14        1.09        8.26      8.68 o
  12   2  14      232.66      246.91     24.87 o
  13   2  14       17.23       17.10     11.57 o
  14   2  14       24.90       20.45      7.38 o
   1   3  14       13.66       19.85      4.45 o
   2   3  14       91.14       97.03      7.59 o
   3   3  14      837.73      799.22     16.63 o
   4   3  14       74.89       82.19      8.82 o
   5   3  14      438.43      426.26      9.09 o
   6   3  14      105.33       88.38      6.93 o
   7   3  14      180.39      183.27     11.70 o
   8   3  14     1514.73     1508.52     44.47 o
   9   3  14       13.08       21.10     15.00 o
  10   3  14      231.23      213.70     20.82 o
  11   3  14       73.96       90.94     18.43 o
  12   3  14       29.55       52.05     15.06 o
  13   3  14       12.03        9.94      5.63 o
   0   4  14        0.19        1.62      7.47 o
   1   4  14      108.17      111.81      5.06 o
   2   4  14       77.84       74.19      6.44 o
   3   4  14      539.82      522.94     17.12 o
   4   4  14       34.55       39.42      4.19 o
   5   4  14        0.11       -0.22      1.37 o
   6   4  14      387.54      401.22     16.45 o
   7   4  14        1.79        0.22      3.65 o
   8   4  14        1.08        7.50      5.60 o
   9   4  14       12.50       29.05      8.44 o
  10   4  14       38.21       60.25     10.65 o
  11   4  14       52.67       44.38     13.36 o
  12   4  14       33.42       38.40     11.72 o
   1   5  14        0.24       -0.35      3.04 o
   2   5  14       26.61       28.89      5.02 o
   3   5  14        2.86        7.95      3.09 o
   4   5  14      750.68      793.80     20.52 o
   5   5  14      275.12      285.72     19.90 o
   6   5  14        6.63        8.28      7.27 o
   7   5  14       79.63       71.74     10.63 o
   8   5  14       28.46       30.76      8.22 o
   9   5  14        2.11        7.96     12.90 o
  10   5  14       92.25      112.22     20.68 o
  11   5  14      121.86      112.44     21.88 o
   0   6  14        3.68       11.13     11.20 o
   1   6  14       60.71       55.62      8.40 o
   2   6  14       87.33       88.78      8.35 o
   3   6  14        5.94        6.97      4.03 o
   4   6  14      301.63      277.17     14.12 o
   5   6  14       11.42        9.69      5.14 o
   6   6  14        1.55        1.30      5.41 o
   7   6  14       43.75       35.15     16.17 o
   8   6  14       61.31       71.99     11.68 o
   9   6  14       31.20       28.75      8.40 o
   1   7  14       83.68       78.10      8.00 o
   2   7  14        0.37        6.29      8.09 o
   3   7  14       17.78       11.14      4.34 o
   4   7  14        0.67        1.27      3.60 o
   5   7  14       35.15       34.23      5.99 o
   6   7  14       33.51       34.34      5.99 o
   7   7  14        4.80        2.55      3.98 o
   0   8  14        0.30       21.87     13.24 o
   1   8  14       19.78       25.64      6.16 o
   2   8  14        2.32       11.28      5.38 o
   3   8  14       16.10       10.04      7.09 o
   1   1  15      499.83      497.58      9.84 o
   2   1  15      684.35      686.30     14.84 o
   3   1  15      118.29       94.72      6.23 o
   4   1  15      132.21      131.14      6.13 o
   5   1  15       26.03       28.74      2.65 o
   6   1  15       10.54        8.57      3.21 o
   7   1  15        0.05        2.51      2.18 o
   8   1  15     2950.40     2844.06     30.55 o
   9   1  15       66.75       58.01      5.31 o
  10   1  15       21.71       24.37      3.98 o
  11   1  15        2.05       -0.20      2.70 o
  12   1  15       78.13       67.62      6.84 o
  13   1  15        2.66       13.53      4.38 o
  14   1  15        0.90        4.19      4.62 o
   0   2  15      885.16      859.45     17.40 o
   1   2  15      960.95      956.37     10.82 o
   2   2  15       53.59       60.43      3.59 o
   3   2  15      102.02       94.34      4.80 o
   4   2  15     1466.70     1521.60     16.52 o
   5   2  15      539.21      556.49      9.48 o
   6   2  15      146.01      141.08      5.83 o
   7   2  15     1490.61     1499.34     24.44 o
   8   2  15      133.65      130.06      7.91 o
   9   2  15        3.00        4.09      2.30 o
  10   2  15        0.34       10.16      4.94 o
  11   2  15        0.01       -3.30      6.07 o
  12   2  15       88.09      123.13     14.31 o
  13   2  15      104.75      123.59     14.72 o
   1   3  15       44.58       36.23      3.87 o
   2   3  15        1.62        1.68      2.23 o
   3   3  15       23.80       38.99      4.65 o
   4   3  15        2.04        5.77      3.67 o
   5   3  15      502.19      506.50     10.34 o
   6   3  15      247.08      235.19      9.86 o
   7   3  15      734.79      678.72     44.78 o
   8   3  15       38.81       40.69      8.43 o
   9   3  15       26.91       33.77      7.41 o
  10   3  15       78.70       99.32     14.87 o
  11   3  15        9.10        3.62      6.49 o
  12   3  15      243.50      323.19     23.31 o
  13   3  15      110.82      116.75     14.72 o
   0   4  15       47.52       44.12      5.78 o
   1   4  15      204.90      187.70      6.50 o
   2   4  15       71.84       64.04      6.33 o
   3   4  15     1743.54     1735.56     24.67 o
   4   4  15      597.40      602.57     11.66 o
   5   4  15      146.76      130.76      8.97 o
   6   4  15      127.27      133.54      9.89 o
   7   4  15       10.88        1.94      4.48 o
   8   4  15       19.31       15.32      7.02 o
   9   4  15       48.11       36.52      9.05 o
  10   4  15        3.46        9.23      7.05 o
  11   4  15        0.01        9.15      9.37 o
  12   4  15       21.58       30.63     11.47 o
   1   5  15       21.28       21.82      3.67 o
   2   5  15      246.54      287.65     12.15 o
   3   5  15       40.03       45.90     14.25 o
   4   5  15      615.61      649.21     24.69 o
   5   5  15        0.06        2.50      5.59 o
   6   5  15       64.01       62.85      9.99 o
   7   5  15       71.77       64.27     10.93 o
   8   5  15       37.69       44.38      9.45 o
   9   5  15      174.21      175.13     17.61 o
  10   5  15        0.72        1.56      5.43 o
  11   5  15       50.68       63.88     16.02 o
   0   6  15        2.71        9.97      5.57 o
   1   6  15      339.77      366.75     18.77 o
   2   6  15       69.82       62.50      7.34 o
   3   6  15       72.02       94.82      8.84 o
   4   6  15       87.90      101.50      8.87 o
   5   6  15       27.45       25.55      5.80 o
   6   6  15      284.61      287.56     21.98 o
   7   6  15        0.64       -3.52      6.42 o
   8   6  15        0.00        0.09      5.23 o
   9   6  15        1.21        6.78      5.53 o
   1   7  15      149.22      172.62     12.13 o
   2   7  15       81.98       93.66      9.10 o
   3   7  15      152.31      133.15     10.40 o
   4   7  15        7.89        3.28      3.27 o
   5   7  15        7.07       11.64      4.08 o
   6   7  15       69.16       75.98      8.27 o
   7   7  15       30.39       27.13      5.40 o
   0   8  15        0.11        2.37     12.60 o
   1   8  15        0.01        7.43      4.50 o
   0   0  16       31.90       70.67     12.96 o
   1   0  16      985.97      935.69     28.69 o
   2   0  16     1841.05     1865.44     57.80 o
   3   0  16        4.72        4.81      6.72 o
   4   0  16     1025.27     1051.76     22.23 o
   5   0  16     1413.85     1393.41     26.13 o
   6   0  16        0.83        4.01      2.61 o
   7   0  16      953.09      967.12     24.76 o
   8   0  16     1582.70     1493.76     19.64 o
   9   0  16       52.72       70.52      4.92 o
  10   0  16     1292.71     1230.62     37.31 o
  11   0  16      125.22      104.76     11.74 o
  12   0  16      221.95      247.66     18.49 o
  13   0  16        1.04        2.64      5.47 o
  14   0  16       58.83       53.46      9.76 o
   1   1  16      237.19      258.89      6.96 o
   2   1  16      196.24      198.98      7.02 o
   3   1  16      111.74      135.93     12.19 o
   4   1  16      567.15      566.12     23.46 o
   5   1  16     1582.61     1563.43     17.34 o
   6   1  16       26.67       20.85      2.80 o
   7   1  16       40.08       42.73      3.96 o
   8   1  16      509.78      490.28     13.00 o
   9   1  16      303.43      314.46     10.87 o
  10   1  16      574.84      569.86     16.54 o
  11   1  16        0.44        2.38      3.10 o
  12   1  16      133.07      130.19      9.56 o
  13   1  16       11.69       18.06      6.17 o
   0   2  16       11.23        6.20      2.31 o
   1   2  16        0.32        5.42      1.72 o
   2   2  16        0.37        0.61      1.60 o
   3   2  16      524.36      499.67     11.43 o
   4   2  16       42.95       38.63      3.62 o
   5   2  16       47.70       51.58      3.03 o
   6   2  16      384.22      399.33      9.24 o
   7   2  16      410.91      404.40     11.67 o
   8   2  16      905.63      839.37     22.04 o
   9   2  16       35.60       40.22      5.13 o
  10   2  16      331.42      360.23     18.48 o
  11   2  16       66.43       50.30      8.77 o
  12   2  16       30.06       37.01      8.35 o
  13   2  16       18.41       28.15      8.90 o
   1   3  16       96.86      108.21      5.23 o
   2   3  16      241.33      211.59      9.31 o
   3   3  16      169.77      191.25      9.61 o
   4   3  16      685.97      695.36     17.15 o
   5   3  16      335.59      326.15      8.64 o
   6   3  16       71.59       78.75      5.93 o
   7   3  16      606.95      596.54     28.21 o
   8   3  16       98.58       81.41     11.52 o
   9   3  16       69.89       86.16     11.90 o
  10   3  16      558.96      509.02     28.60 o
  11   3  16       22.11       24.34      7.55 o
  12   3  16      173.11      191.68     18.31 o
   0   4  16      278.34      302.15     14.94 o
   1   4  16       98.09       97.50      6.39 o
   2   4  16       78.77       69.68      5.97 o
   3   4  16      169.95      165.90      9.11 o
   4   4  16      684.88      631.90     27.96 o
   5   4  16      352.91      363.46     14.35 o
   6   4  16       10.51       -1.02      5.95 o
   7   4  16       52.14       63.53     22.25 o
   8   4  16        1.32        6.10      5.21 o
   9   4  16        1.35        5.04      5.39 o
  10   4  16      144.73      149.43     18.33 o
  11   4  16      409.44      417.61     38.50 o
  12   4  16       19.09       31.73     13.44 o
   1   5  16       89.08       79.82      5.18 o
   2   5  16       13.22       16.26      3.72 o
   3   5  16      110.95      114.53      8.11 o
   4   5  16        0.87       16.17      6.47 o
   5   5  16       61.63       54.97      7.96 o
   6   5  16        5.30       -1.57      6.35 o
   7   5  16      117.13       89.96     23.19 o
   8   5  16       76.99       79.32     12.27 o
   9   5  16       47.57       61.21     11.35 o
  10   5  16        0.04       10.15      6.59 o
   0   6  16        0.62       -5.65      5.65 o
   1   6  16      126.98      119.33     11.67 o
   2   6  16        0.01       -0.24      4.53 o
   3   6  16        5.73       12.35      4.06 o
   4   6  16        0.93       -0.96      4.19 o
   5   6  16       77.13       60.80      8.48 o
   6   6  16       39.98       34.84      8.64 o
   7   6  16        2.83       -7.15      9.69 o
   8   6  16       25.87       30.87      9.06 o
   9   6  16        0.42        2.05     12.72 o
   1   7  16      162.71      161.93     11.88 o
   2   7  16        1.18       -0.76      5.49 o
   3   7  16        1.68        2.72      4.26 o
   4   7  16       95.86       85.16      8.48 o
   5   7  16       17.02        5.72      3.87 o
   6   7  16       80.25      101.88      9.82 o
   1   1  17       76.26       79.14      4.14 o
   2   1  17      797.47      736.32     15.54 o
   3   1  17     2037.44     1953.41     33.55 o
   4   1  17      336.89      349.58     11.09 o
   5   1  17      103.11       99.75      5.13 o
   6   1  17      354.52      335.08      9.21 o
   7   1  17     1214.38     1199.05     17.92 o
   8   1  17       70.26       85.33      6.11 o
   9   1  17      377.29      343.42     12.43 o
  10   1  17        3.95        8.05      3.37 o
  11   1  17      109.42      103.52      8.42 o
  12   1  17       62.78       80.67      7.70 o
  13   1  17       78.74       72.09      8.59 o
   0   2  17      128.70      138.88      6.61 o
   1   2  17      337.20      352.70      6.96 o
   2   2  17      455.51      437.34     14.33 o
   3   2  17     1615.34     1591.27     19.24 o
   4   2  17       57.25       56.90      4.08 o
   5   2  17      118.48      128.76      5.04 o
   6   2  17        4.72        2.16      1.58 o
   7   2  17        0.00        0.05      2.32 o
   8   2  17        5.25        3.32      2.36 o
   9   2  17      199.91      200.00     10.29 o
  10   2  17       17.70       10.84      4.42 o
  11   2  17        8.85       14.10      5.66 o
  12   2  17       19.65       23.98      9.53 o
  13   2  17        0.00       14.31     13.05 o
   1   3  17       11.54       12.31      2.27 o
   2   3  17       29.01       28.10      3.01 o
   3   3  17      603.10      604.45     17.29 o
   4   3  17     1488.39     1458.70     25.38 o
   5   3  17        6.63        5.37      1.92 o
   6   3  17       10.84        4.69      3.09 o
   7   3  17      171.17      171.62     15.61 o
   8   3  17       26.42       37.25      8.16 o
   9   3  17       64.96       71.33     10.84 o
  10   3  17        3.55       13.29      5.82 o
  11   3  17        2.89       14.17      6.95 o
  12   3  17       96.71      119.28     14.81 o
   0   4  17      288.57      275.59     14.99 o
   1   4  17       20.18       24.33      2.65 o
   2   4  17      428.50      399.58     10.36 o
   3   4  17       21.70       27.04      3.95 o
   4   4  17      813.19      846.01     19.17 o
   5   4  17        0.33        0.26      1.57 o
   6   4  17       34.24       24.00      6.11 o
   7   4  17       51.73       40.40     11.99 o
   8   4  17       33.54       44.88      9.27 o
   9   4  17       52.36       43.02     10.54 o
  10   4  17        1.42        6.74      7.46 o
  11   4  17       74.89       63.08     16.80 o
   1   5  17      114.74      106.63      6.31 o
   2   5  17      109.30      106.06      6.10 o
   3   5  17       23.69       28.38      4.55 o
   4   5  17      105.24      118.75     11.24 o
   5   5  17       63.71       57.35      8.38 o
   6   5  17       50.55       54.91      9.68 o
   7   5  17       85.04      122.25     15.88 o
   8   5  17        5.95        9.59      6.75 o
   9   5  17       39.49       31.89      8.90 o
  10   5  17        0.02        9.24      6.19 o
   0   6  17      145.35      123.48     18.84 o
   1   6  17        3.32        5.56      3.99 o
   2   6  17        0.65        2.67      3.71 o
   3   6  17      135.58      132.08     10.72 o
   4   6  17      180.96      160.45     11.71 o
   5   6  17        1.83        2.00      5.00 o
   6   6  17       60.59       59.72     10.42 o
   7   6  17      116.35      102.31     13.84 o
   8   6  17       28.37       36.10      9.68 o
   1   7  17       21.17       15.84      9.20 o
   2   7  17       12.54       10.94      4.22 o
   3   7  17        7.31        6.27      4.35 o
   4   7  17        0.08        5.23      4.43 o
   5   7  17        1.49        1.58      5.42 o
   0   0  18      564.85      553.32     33.76 o
   1   0  18      209.31      181.79     13.87 o
   2   0  18      973.75      940.93     44.00 o
   3   0  18       78.68       80.61     11.95 o
   4   0  18     1066.79     1115.79     29.57 o
   5   0  18      412.81      425.90     13.88 o
   6   0  18      959.57      993.31     21.68 o
   7   0  18     2742.79     2679.33     58.21 o
   8   0  18       15.32       14.21      6.23 o
   9   0  18       37.97       41.90      6.33 o
  10   0  18       83.02      109.48      9.91 o
  11   0  18      147.75      144.97     14.81 o
  12   0  18      126.53      153.84     14.85 o
  13   0  18       97.24      105.44     12.92 o
   1   1  18       45.76       51.52      4.00 o
   2   1  18       10.96        6.24      4.19 o
   3   1  18       55.92       79.78      5.72 o
   4   1  18      168.47      140.96      7.42 o
   5   1  18     1169.89     1168.97     17.85 o
   6   1  18     1022.89     1013.18     16.26 o
   7   1  18     1780.51     1695.89     21.68 o
   8   1  18      240.86      244.03     10.25 o
   9   1  18      244.26      220.79     10.22 o
  10   1  18       67.10       73.34      7.04 o
  11   1  18        8.27        8.23      4.50 o
  12   1  18        3.79        3.48      3.64 o
  13   1  18        1.00       -5.55      5.55 o
   0   2  18      243.16      239.60      8.88 o
   1   2  18      160.95      160.14      5.58 o
   2   2  18        9.78       21.55      8.41 o
   3   2  18     1999.09     1932.68     25.44 o
   4   2  18       32.48       29.61      2.81 o
   5   2  18       44.82       52.34      3.65 o
   6   2  18        1.52        0.78      1.49 o
   7   2  18       12.22       11.72      2.96 o
   8   2  18       42.99       36.34      4.18 o
   9   2  18       70.97       59.86      5.87 o
  10   2  18       13.15        9.39      6.09 o
  11   2  18      314.49      355.09     19.54 o
  12   2  18      157.55      155.91     16.06 o
   1   3  18      640.07      618.79     10.86 o
   2   3  18        2.18        4.86      3.42 o
   3   3  18      349.81      358.61     15.22 o
   4   3  18       73.34       72.75      7.24 o
   5   3  18       29.02       28.51      3.43 o
   6   3  18       66.34       62.12      4.94 o
   7   3  18      235.10      219.06     13.72 o
   8   3  18        5.07       -0.23      4.17 o
   9   3  18       16.99       16.60      5.76 o
  10   3  18       18.25       37.30      6.66 o
  11   3  18       38.51       56.70      8.53 o
  12   3  18       13.15        3.95      5.41 o
   0   4  18       96.31       97.14      9.44 o
   1   4  18      510.87      469.60     10.01 o
   2   4  18      200.12      188.92      9.43 o
   3   4  18        1.28        3.40      5.29 o
   4   4  18      254.70      278.06     14.23 o
   5   4  18      205.83      208.84     11.23 o
   6   4  18      199.62      189.96     14.13 o
   7   4  18       13.07        4.38      7.53 o
   8   4  18       22.85       29.62      8.50 o
   9   4  18        8.79        7.95      6.73 o
  10   4  18        2.16       12.87      9.46 o
  11   4  18       20.68       23.05      7.77 o
   1   5  18      197.12      199.74     12.37 o
   2   5  18        9.75        9.47      3.35 o
   3   5  18       37.91       29.11      9.33 o
   4   5  18        0.00        7.76      8.91 o
   5   5  18      140.84      130.46     12.31 o
   6   5  18        0.00       -6.02      6.02 o
   7   5  18        0.79       -4.51      5.97 o
   8   5  18       10.08       17.18      7.15 o
   9   5  18        9.38       14.77      8.64 o
   0   6  18       32.82       16.90      6.56 o
   1   6  18       44.66       41.12      9.07 o
   2   6  18       41.83       35.31      6.56 o
   3   6  18       17.86       19.64      5.64 o
   4   6  18       43.25       54.51      7.60 o
   5   6  18       48.03       34.48      7.05 o
   6   6  18        2.12       12.54      5.85 o
   7   6  18       49.96       60.61     11.00 o
   1   7  18        1.10        4.39      5.15 o
   2   7  18       64.02       72.98     11.68 o
   3   7  18        9.37        8.72      5.38 o
   4   7  18        3.58       -0.96      4.04 o
   1   1  19      109.93      103.87      5.67 o
   2   1  19      447.60      451.53     14.83 o
   3   1  19     1097.53     1049.97     17.48 o
   4   1  19      243.97      248.74      8.03 o
   5   1  19       18.75       19.02      2.86 o
   6   1  19       36.32       33.00      3.26 o
   7   1  19       31.20       24.72      3.10 o
   8   1  19      241.26      200.69      9.41 o
   9   1  19       14.64        6.02      2.74 o
  10   1  19       37.27       39.02      5.32 o
  11   1  19      535.27      541.59     21.00 o
  12   1  19       71.86       85.82     11.81 o
   0   2  19      403.33      453.09     12.35 o
   1   2  19      176.98      181.41      6.27 o
   2   2  19       95.90       78.13      5.11 o
   3   2  19        1.59        4.45      1.87 o
   4   2  19      399.11      377.39      9.21 o
   5   2  19      858.21      886.98     16.77 o
   6   2  19       79.14       65.33      4.04 o
   7   2  19        8.88        5.94      2.27 o
   8   2  19      269.46      265.65     10.35 o
   9   2  19      177.89      184.68     13.46 o
  10   2  19      116.70      121.65     11.53 o
  11   2  19      116.40      129.53     12.23 o
  12   2  19      114.68      140.11     15.17 o
   1   3  19       14.51       14.59      2.00 o
   2   3  19        7.03        8.73      2.21 o
   3   3  19        0.47        3.91      2.02 o
   4   3  19      290.98      313.11     12.37 o
   5   3  19        1.36        3.74      2.51 o
   6   3  19        2.47        0.01      2.06 o
   7   3  19        0.04        0.32      2.94 o
   8   3  19       46.08       46.94      7.38 o
   9   3  19       14.07       10.29      4.63 o
  10   3  19      158.10      187.48     14.46 o
  11   3  19      117.75      128.16     12.63 o
   0   4  19       35.87       28.32      6.20 o
   1   4  19       78.97       66.47      6.64 o
   2   4  19      136.72      135.86      8.38 o
   3   4  19        0.25        4.27      3.51 o
   4   4  19       19.29       24.18      5.14 o
   5   4  19        2.05        1.73      3.18 o
   6   4  19       36.32       38.56      7.04 o
   7   4  19        1.57       -7.58      7.58 o
   8   4  19       92.69       76.81     11.59 o
   9   4  19       64.01       66.00     11.55 o
  10   4  19      130.06      131.56     16.41 o
   1   5  19      772.89      726.83     23.83 o
   2   5  19        4.80        1.92      4.89 o
   3   5  19       18.92       13.47      4.37 o
   4   5  19        1.15        7.68      9.78 o
   5   5  19       54.46       57.24      7.55 o
   6   5  19       69.09       71.84     11.87 o
   7   5  19        0.25       -5.30     10.43 o
   8   5  19       16.53       21.47      7.92 o
   9   5  19       12.17        5.11      6.19 o
   0   6  19      147.18      157.62     16.43 o
   1   6  19       39.38       26.94      6.22 o
   2   6  19       46.23       41.48     10.99 o
   3   6  19       50.38       58.49      7.88 o
   4   6  19       59.00       50.00      7.27 o
   5   6  19       65.92       65.81      9.49 o
   6   6  19        4.88        1.28      4.66 o
   7   6  19        0.06       -7.86      7.86 o
   1   7  19        4.00        8.16      5.33 o
   2   7  19        0.34        0.34      4.56 o
   3   7  19        4.54        4.30      7.76 o
   0   0  20      537.22      575.64     36.36 o
   1   0  20     1225.49     1143.07     36.16 o
   2   0  20     2400.62     2463.54     53.35 o
   3   0  20     2956.90     2850.50     64.57 o
   4   0  20      840.63      813.22     26.78 o
   5   0  20      275.17      284.56     13.88 o
   6   0  20      370.15      376.87     14.05 o
   7   0  20       29.97       35.60      4.81 o
   8   0  20        1.61        6.18      3.30 o
   9   0  20        7.23        4.62      3.87 o
  10   0  20       71.67       78.73      8.52 o
  11   0  20       62.42       79.63     10.90 o
  12   0  20      114.70      101.55     12.25 o
   1   1  20      510.72      493.75     11.96 o
   2   1  20        1.62        2.07      5.87 o
   3   1  20      194.82      204.43      7.88 o
   4   1  20      147.17      147.89      6.31 o
   5   1  20      343.46      337.09      8.40 o
   6   1  20     1736.21     1772.08     22.37 o
   7   1  20      307.21      304.20      9.66 o
   8   1  20       74.77       82.01      6.23 o
   9   1  20        0.31        1.53      2.70 o
  10   1  20        6.67       11.72      3.51 o
  11   1  20       34.89       50.56     12.93 o
  12   1  20       40.33       41.89      9.01 o
   0   2  20      484.15      463.81     17.30 o
   1   2  20      594.18      553.14     11.10 o
   2   2  20      628.07      629.94     12.05 o
   3   2  20      270.25      263.97      8.77 o
   4   2  20     1133.76     1197.67     16.71 o
   5   2  20       68.20       69.07      4.35 o
   6   2  20      379.22      366.60      9.53 o
   7   2  20       91.79       93.68      6.15 o
   8   2  20       45.96       43.64      5.97 o
   9   2  20        1.10        8.92      4.85 o
  10   2  20       18.81        8.76      4.66 o
  11   2  20       48.79       43.66      7.60 o
   1   3  20      523.53      517.66     10.82 o
   2   3  20      153.14      132.65      6.33 o
   3   3  20        0.98        7.13      2.85 o
   4   3  20     1051.08     1052.34     23.60 o
   5   3  20       95.09       94.42      7.04 o
   6   3  20        0.22       -2.08      2.08 o
   7   3  20        0.08        2.63      3.02 o
   8   3  20      123.59      137.07     11.77 o
   9   3  20      109.92      124.89     11.84 o
  10   3  20      175.37      176.03     14.40 o
  11   3  20        0.27       -3.65      4.54 o
   0   4  20      231.80      222.46     15.16 o
   1   4  20       66.42       61.74      4.73 o
   2   4  20       69.95       76.67      6.81 o
   3   4  20      102.00       85.96      6.55 o
   4   4  20       41.13       57.42      6.58 o
   5   4  20       20.60       23.81      4.69 o
   6   4  20       14.71       19.13      5.82 o
   7   4  20       27.73       30.02      8.38 o
   8   4  20        0.05       18.22      7.73 o
   9   4  20       42.56       41.21      9.83 o
  10   4  20      138.72      148.43     13.72 o
   1   5  20        0.94        0.63      4.79 o
   2   5  20        0.21       -4.85      9.01 o
   3   5  20       33.87       34.43      7.19 o
   4   5  20        1.84        1.70      4.16 o
   5   5  20       14.62       10.92      4.34 o
   6   5  20       36.35       29.68      8.39 o
   7   5  20        0.67       -2.08      4.91 o
   8   5  20        0.14        0.37     11.79 o
   0   6  20       39.03       28.34      7.42 o
   1   6  20        0.01       -1.82      4.08 o
   2   6  20       48.96       53.92      7.54 o
   3   6  20        4.10        6.44      3.91 o
   4   6  20       16.42        8.09      5.55 o
   5   6  20        5.03        7.46      5.47 o
   6   6  20        6.03       14.79      7.24 o
   1   1  21      125.52      113.65      6.90 o
   2   1  21      339.85      314.43     10.97 o
   3   1  21      183.42      200.42      7.94 o
   4   1  21       73.26       54.47      4.08 o
   5   1  21      250.19      236.60      8.72 o
   6   1  21      912.72      907.07     16.43 o
   7   1  21        0.41        0.58      2.03 o
   8   1  21      143.85      129.37      7.84 o
   9   1  21       34.73       40.25      4.72 o
  10   1  21       13.07       13.40      4.00 o
  11   1  21       13.01        9.40      6.83 o
   0   2  21      844.97      790.67     30.77 o
   1   2  21        7.49        6.51      2.81 o
   2   2  21      282.54      277.73      7.56 o
   3   2  21      488.74      489.91     10.55 o
   4   2  21        9.05        6.96      2.48 o
   5   2  21      192.71      200.72      7.28 o
   6   2  21      148.51      163.59      8.16 o
   7   2  21      151.80      141.44      7.71 o
   8   2  21        0.79        0.07      3.06 o
   9   2  21        3.86        5.80      3.30 o
  10   2  21      171.07      180.85     14.06 o
  11   2  21       43.45       50.04      8.16 o
   1   3  21     1082.56     1018.51     29.37 o
   2   3  21       84.37       79.98      6.24 o
   3   3  21      226.67      224.88     11.64 o
   4   3  21       21.52       16.45      3.63 o
   5   3  21       77.63       70.23      5.67 o
   6   3  21      271.07      293.71     12.55 o
   7   3  21      132.06      115.30      8.26 o
   8   3  21        3.44        7.06      5.00 o
   9   3  21       57.93       74.99      9.32 o
  10   3  21        7.84       14.28      5.85 o
   0   4  21       66.67       83.53     18.23 o
   1   4  21        0.27       -0.20      3.48 o
   2   4  21       47.98       49.95      5.66 o
   3   4  21       88.34       90.82     10.98 o
   4   4  21       66.70       68.11      7.11 o
   5   4  21       14.99       10.21      3.92 o
   6   4  21        0.49        2.35      3.74 o
   7   4  21        7.13        2.46      5.43 o
   8   4  21      158.51      171.03     13.91 o
   9   4  21      101.72      135.26     12.76 o
   1   5  21        1.11        0.20      3.90 o
   2   5  21        9.09       11.80      6.05 o
   3   5  21       11.83       -0.04      5.01 o
   4   5  21      147.10      156.75     14.04 o
   5   5  21       28.06       40.05      7.04 o
   6   5  21       44.11       51.42      8.50 o
   7   5  21        6.06       13.86      6.74 o
   8   5  21        0.07        4.89     17.53 o
   0   6  21       28.94       18.09     10.61 o
   1   6  21        2.00       -3.03      9.96 o
   2   6  21       53.70       69.49     10.96 o
   3   6  21       59.73       63.14      8.11 o
   4   6  21       18.90       21.54      5.99 o
   5   6  21       73.08       80.01     10.71 o
   0   0  22      551.55      572.03     38.43 o
   1   0  22      807.49      736.51     30.75 o
   2   0  22      760.36      707.58     31.15 o
   3   0  22       30.26       37.05      9.80 o
   4   0  22     1156.72     1142.09     33.23 o
   5   0  22      450.60      474.09     21.59 o
   6   0  22      580.12      589.99     21.02 o
   7   0  22       44.02       33.64      5.90 o
   8   0  22       18.19       10.92      4.78 o
   9   0  22       89.19       76.26      8.43 o
  10   0  22      120.13      129.50     11.61 o
  11   0  22      182.94      238.12     28.33 o
   1   1  22      138.22      131.04      7.52 o
   2   1  22      379.79      361.95     11.92 o
   3   1  22      114.15      120.78     13.81 o
   4   1  22      145.54      139.86      8.09 o
   5   1  22       30.68       30.60      3.56 o
   6   1  22      413.12      411.59     11.36 o
   7   1  22       37.06       36.53      3.67 o
   8   1  22        1.29        5.69      3.17 o
   9   1  22        0.87        2.86      3.23 o
  10   1  22      145.82      144.35     10.86 o
  11   1  22      187.28      214.36     15.57 o
   0   2  22      126.36      141.92     13.94 o
   1   2  22      211.94      221.61      9.60 o
   2   2  22      707.17      673.06     13.14 o
   3   2  22        1.94       10.12      6.32 o
   4   2  22      168.57      178.64      7.52 o
   5   2  22        3.09        6.31      3.20 o
   6   2  22      128.16      120.93      7.17 o
   7   2  22       11.12        7.28      2.49 o
   8   2  22        6.37        4.28      2.97 o
   9   2  22       10.47        9.33      3.79 o
  10   2  22        0.80        2.42      4.72 o
   1   3  22       11.14       16.02      4.73 o
   2   3  22      333.22      356.89     12.82 o
   3   3  22        7.36       24.46      4.89 o
   4   3  22        5.53        5.52      4.05 o
   5   3  22       50.86       47.36      4.85 o
   6   3  22      397.34      407.72     15.03 o
   7   3  22       93.80       84.78      7.35 o
   8   3  22        7.18       11.78      5.83 o
   9   3  22        9.74       14.83      5.02 o
  10   3  22        5.66        9.02      4.88 o
   0   4  22     1326.97     1425.92     68.52 o
   1   4  22       49.25       43.89      4.71 o
   2   4  22        0.98        5.27      3.20 o
   3   4  22       63.52       54.23      4.93 o
   4   4  22       30.56       46.07      5.94 o
   5   4  22      120.57      126.44      8.44 o
   6   4  22       34.25       42.33      5.23 o
   7   4  22       18.08       16.84      5.12 o
   8   4  22        1.03        5.43      4.98 o
   9   4  22        5.85       13.86      5.70 o
   1   5  22       17.74       15.73      9.07 o
   2   5  22       45.56       40.86      9.07 o
   3   5  22       35.25       23.34      9.21 o
   4   5  22       13.23       18.44      6.84 o
   5   5  22       15.02       19.28      5.33 o
   6   5  22       17.21       15.04      5.55 o
   7   5  22       38.26       29.34      7.84 o
   0   6  22       10.39       -3.73      6.43 o
   1   6  22        5.52        3.63      5.71 o
   2   6  22        5.49       15.88      6.32 o
   3   6  22        1.35        6.75      5.29 o
   4   6  22        0.12       -2.37      3.84 o
   1   1  23      310.03      264.97     13.50 o
   2   1  23     1112.78     1118.56     24.76 o
   3   1  23       56.56       74.14      6.62 o
   4   1  23      319.33      281.67     13.30 o
   5   1  23       54.53       42.27      4.19 o
   6   1  23      361.98      361.93     10.80 o
   7   1  23       58.57       58.27      5.23 o
   8   1  23       73.44       74.89      6.84 o
   9   1  23       15.51       23.55      4.87 o
  10   1  23       19.69       35.09      6.07 o
   0   2  23     1030.40      970.38     44.99 o
   1   2  23       63.91       60.08      6.61 o
   2   2  23       41.55       52.18      4.59 o
   3   2  23        2.87        6.69      3.32 o
   4   2  23      212.24      226.37     11.67 o
   5   2  23      124.74      134.97      8.08 o
   6   2  23      176.42      207.68      9.50 o
   7   2  23       59.23       54.46      5.11 o
   8   2  23        8.81        6.74      3.46 o
   9   2  23        8.81        9.93      3.86 o
  10   2  23        0.21        0.51      5.04 o
   1   3  23      178.54      166.84     12.89 o
   2   3  23       75.16       87.06      8.52 o
   3   3  23        2.51        8.59      3.63 o
   4   3  23       19.02       21.99      3.92 o
   5   3  23      183.88      180.47     10.89 o
   6   3  23      207.50      213.27     11.16 o
   7   3  23       20.15       18.89      3.73 o
   8   3  23       16.71       10.40      5.64 o
   9   3  23        0.02        3.22      5.33 o
   0   4  23      275.60      255.84     29.84 o
   1   4  23      118.02       97.37      8.68 o
   2   4  23       41.74       32.51      4.24 o
   3   4  23      117.99      119.41      7.24 o
   4   4  23      216.09      228.91     10.02 o
   5   4  23      113.33      126.71      9.26 o
   6   4  23       80.41       70.93      8.03 o
   7   4  23        7.54        7.92      7.19 o
   8   4  23       60.59       79.37     10.24 o
   1   5  23       25.40       29.52      7.61 o
   2   5  23        0.58       -3.38      7.56 o
   3   5  23       76.61       93.40     11.18 o
   4   5  23       51.14       59.11      9.77 o
   5   5  23        1.68        2.25      4.38 o
   6   5  23       91.72       92.37      9.85 o
   0   6  23        0.45        0.47      5.67 o
   1   6  23        3.48        5.72      5.38 o
   2   6  23       36.61       56.56      8.27 o
   0   0  24      184.95      212.65     25.44 o
   1   0  24      163.57      178.05     16.28 o
   2   0  24        0.44        0.15      4.40 o
   3   0  24     1036.14     1023.67     33.79 o
   4   0  24      384.07      365.66     19.78 o
   5   0  24       51.57       53.54      7.84 o
   6   0  24       79.69       83.69      8.65 o
   7   0  24       50.51       37.39      6.82 o
   8   0  24        2.09       33.88      5.98 o
   9   0  24       16.40       22.33     11.70 o
  10   0  24      249.23      229.17     29.87 o
   1   1  24      210.58      168.59     11.22 o
   2   1  24        0.58        6.25      3.81 o
   3   1  24       42.89       46.39      7.18 o
   4   1  24      436.93      410.20     16.23 o
   5   1  24       63.29       61.49      5.48 o
   6   1  24       81.64       70.14      5.78 o
   7   1  24        3.09        5.15      2.81 o
   8   1  24        0.32        2.90      3.80 o
   9   1  24        5.81        9.41      3.66 o
  10   1  24       95.23      107.06      9.68 o
   0   2  24      261.33      254.36     19.47 o
   1   2  24      111.07       99.34      8.74 o
   2   2  24        2.27        3.93      5.53 o
   3   2  24       87.92       74.18      6.45 o
   4   2  24      450.35      451.41     15.37 o
   5   2  24       25.52       29.18      4.36 o
   6   2  24       27.74       33.43      4.09 o
   7   2  24        0.02       -3.23      3.23 o
   8   2  24        1.09        1.85      3.08 o
   9   2  24       23.62       27.68      5.60 o
   1   3  24       55.14       45.58      6.45 o
   2   3  24        5.87       16.64      3.96 o
   3   3  24        0.00        8.54      4.06 o
   4   3  24       57.88       64.18      5.65 o
   5   3  24       93.73       92.65      7.97 o
   6   3  24       85.02       84.75      7.27 o
   7   3  24       57.47       51.16      5.65 o
   8   3  24       74.99       82.50      8.37 o
   0   4  24      112.95      121.54     22.17 o
   1   4  24       85.86       85.63      9.09 o
   2   4  24       24.25       13.33      3.69 o
   3   4  24       37.90       53.09      6.97 o
   4   4  24      135.07      142.83      9.31 o
   5   4  24        0.58        1.41      3.85 o
   6   4  24       20.04       18.47      5.19 o
   7   4  24       21.49       12.96      5.23 o
   1   5  24      128.98      138.79     13.72 o
   2   5  24        1.04        5.48      7.19 o
   3   5  24      223.18      261.28     18.73 o
   4   5  24        3.63        1.53      4.57 o
   5   5  24       68.58       73.96      9.36 o
   1   1  25        8.13       14.05      4.04 o
   2   1  25       11.64       14.87      4.49 o
   3   1  25       22.24       18.07      4.05 o
   4   1  25       67.98       95.18     10.06 o
   5   1  25       46.05       40.80      5.81 o
   6   1  25       48.92       44.06      5.34 o
   7   1  25       21.24       36.95      4.46 o
   8   1  25       16.10       21.95      3.35 o
   9   1  25        3.11        2.81      3.80 o
   0   2  25      770.28      719.87     33.00 o
   1   2  25      477.97      459.57     18.58 o
   2   2  25      105.79      100.85     10.43 o
   3   2  25      200.39      204.10     12.71 o
   4   2  25       18.19       19.03      4.40 o
   5   2  25       39.98       37.56      7.42 o
   6   2  25       74.42       63.14      5.69 o
   7   2  25      178.83      181.40     10.75 o
   8   2  25        0.11        4.28      3.90 o
   1   3  25       85.55       78.52      9.20 o
   2   3  25       16.07       14.27      5.17 o
   3   3  25        6.87       11.08      4.98 o
   4   3  25       18.56       29.83      3.93 o
   5   3  25       79.99      101.24      7.85 o
   6   3  25      245.02      233.84     12.02 o
   7   3  25      287.34      273.34     13.29 o
   0   4  25      701.76      722.51     52.40 o
   1   4  25       33.19       27.75      5.44 o
   2   4  25      100.91      126.62     11.84 o
   3   4  25       26.77       27.27      6.07 o
   4   4  25       61.62       73.83      8.59 o
   5   4  25        0.69       10.24      3.56 o
   6   4  25       59.70       53.36      6.64 o
   1   5  25      167.49      165.26     16.05 o
   2   5  25        3.98       20.16     12.87 o
   3   5  25       30.19       45.78      9.01 o
   0   0  26       40.58       82.98     16.90 o
   1   0  26      559.19      528.23     29.06 o
   2   0  26        8.13       15.04      7.94 o
   3   0  26       43.61       43.52      8.86 o
   4   0  26      139.06      130.05     10.96 o
   5   0  26        6.53        3.26      3.42 o
   6   0  26        1.40       11.68      6.14 o
   7   0  26       59.73       62.87     10.85 o
   8   0  26        5.42       -4.71      4.82 o
   1   1  26      132.10      112.74      9.82 o
   2   1  26      149.47      153.27     10.12 o
   3   1  26        0.52       11.02      5.14 o
   4   1  26      155.86      169.86     11.56 o
   5   1  26       16.00       18.07      4.43 o
   6   1  26        3.97        4.78      3.41 o
   7   1  26       38.90       38.89      5.19 o
   8   1  26       27.07       27.27      5.01 o
   0   2  26       36.72       35.92      8.34 o
   1   2  26        0.07        3.09      3.54 o
   2   2  26       11.74        4.63      6.19 o
   3   2  26        0.15        5.34      4.52 o
   4   2  26       62.38       71.16      7.18 o
   5   2  26        8.67        6.27      3.09 o
   6   2  26       16.61       22.21      4.12 o
   7   2  26        8.95       10.13      3.59 o
   8   2  26        3.49        3.17      3.24 o
   1   3  26        8.60        0.40      4.78 o
   2   3  26      148.75      152.57     13.26 o
   3   3  26       24.55       31.01      5.94 o
   4   3  26       35.06       51.20      6.40 o
   5   3  26        7.79       10.45      4.08 o
   6   3  26        6.51       -0.49      3.48 o
   0   4  26       44.97       25.72     13.08 o
   1   4  26       26.25       20.09      9.21 o
   2   4  26       32.65       71.14     12.55 o
   3   4  26       11.53       19.01      8.99 o
   4   4  26       68.06       68.64     11.87 o
   5   4  26       16.10       21.31      6.45 o
   1   1  27       33.28       44.25      6.71 o
   2   1  27      103.16      132.83     15.53 o
   3   1  27        4.51        9.26      5.27 o
   4   1  27      108.97       92.52      7.94 o
   5   1  27       64.61       59.41      6.28 o
   6   1  27        9.52       15.58      7.17 o
   7   1  27      170.48      183.42     12.39 o
   0   2  27       33.53       52.01      9.70 o
   1   2  27       46.22       51.93      8.14 o
   2   2  27       36.22       26.73      9.43 o
   3   2  27       24.75       25.94      5.73 o
   4   2  27      127.46      125.55      9.33 o
   5   2  27       95.36      104.13      8.71 o
   6   2  27        0.05        3.64      3.68 o
   7   2  27      178.01      185.97     11.23 o
   1   3  27       84.39       90.25     10.66 o
   2   3  27       42.84       46.01      8.39 o
   3   3  27        6.10       10.25      4.96 o
   4   3  27      118.56      121.42      9.33 o
   5   3  27       24.10       20.11      4.05 o
   0   4  27      132.76      154.15     18.34 o
   1   4  27        0.51        0.79      5.69 o
   2   4  27       24.28       35.91      9.80 o
   3   4  27      128.23      135.74     13.93 o
   0   0  28     1152.99     1175.32     64.09 o
   1   0  28      169.74      163.61     17.49 o
   2   0  28       78.55       89.30     14.48 o
   3   0  28       47.53       89.04     19.91 o
   4   0  28       26.28       37.14      9.67 o
   5   0  28        0.35       -2.03      5.84 o
   6   0  28       23.89       50.53     10.87 o
   1   1  28       11.26       11.01      4.01 o
   2   1  28        0.34        1.47     15.22 o
   3   1  28        4.10       17.12      5.15 o
   4   1  28        0.72       10.78      4.11 o
   5   1  28       48.48       69.66      6.50 o
   6   1  28       32.09       32.82      5.74 o
   0   2  28       42.40       39.78      9.51 o
   1   2  28       32.28        9.29      5.12 o
   2   2  28       70.18       93.54     13.62 o
   3   2  28       25.64       29.38      5.96 o
   4   2  28        1.99       10.09      4.17 o
   5   2  28        0.43       -4.44      4.44 o
   1   3  28        4.19        2.50      5.10 o
   2   3  28      142.66      167.47     14.40 o
   3   3  28        4.14        7.76      3.62 o
   4   3  28       38.46       38.13      5.77 o
   1   1  29      139.03      145.57     11.71 o
   2   1  29       27.52       33.62      9.43 o
   3   1  29        0.05        8.03      5.27 o
   4   1  29        9.03       15.22      3.95 o
   5   1  29      176.55      208.88     11.43 o
   0   2  29       42.20       31.20      9.15 o
   1   2  29        6.49       -3.29      5.39 o
   2   2  29        2.86       -2.67      6.87 o
   3   2  29        0.11       -2.25      4.25 o
   4   2  29        7.61       13.61      4.29 o
   1   3  29       22.90       26.13      5.91 o
   0   0  30      303.35      530.36     45.61 o
   1   0  30       12.74       16.89     11.05 o
   2   0  30        0.38       18.92     10.32 o
   3   0  30       27.53       41.42     15.05 o
   1   1  30        1.11       -5.28      5.28 o
   2   1  30       24.13       28.61      6.51 o
   3   1  30        0.01        2.56      4.48 o
   0   2  30      424.73      485.83     30.37 o
   1   2  30        6.13       -4.33      6.25 o
 
